# Supplementary material for: Comparative analysis of alfalfa (Medicago sativa L.) leaf transcriptomes reveals genotype-specific salt tolerance mechanisms
Source: BMC Plant Biol. 2018 Feb 15;18:35. doi: 10.1186/s12870-018-1250-4 (PMC5815232; doi:10.1186/s12870-018-1250-4)
Supplement: Supplementary file 2 — This excel file contains all of the additional Tables (Table S1-S9) associated with the manuscript. Each Table is in a different tab. Table numbers and titles are listed below: Table S1. Summary of clean reads and mapping ratio. Table S2. Number of annotated unigenes in alfalfa. Table S3. Annotations of DEGs in two cultivars of alfalfa. Table S4. The DEGs involved in ROS homeostasis in two cultivars. Table S5. The DEGs involved in Ca2+ signaling in two cultivars. Table S6. The DEGs involved in phytohormone biosynthesis in two cultivars. Table S7. The DEGs involved in ion transport in two cultivars. Table S8. The DEGs involved in transcription factor in two cultivars. Table S9. The photosynthesis-related DEGs in two cultivars. (XLSX 6789 kb) [file 12870_2018_1250_MOESM2_ESM.xlsx]

## Sheet: Table S1
Table S1 Summary of clean reads and mapping ratio
Sample ID	Raw Reads	Clean Reads	Raw Base(G)	Clean Base(G)	Effective Rate(%)	Error Rate(%)	Q20(%)	Q30(%)	GC Content(%)	Mapping ratio(%)
TXJ-1	23351682	20949019	7.01	6.29	89.71	0.02	97.69	94.12	42.95	73.93
TXJ-2	18763737	18103498	5.63	5.43	96.48	0.02	97.47	93.73	41.69	70.93
TXJ-3	16526501	15282094	4.96	4.58	92.47	0.03	97.09	92.83	42.45	74.4
TZM-1	17898584	17017196	5.37	5.11	95.08	0.03	96.81	92.3	42.47	72.58
TZM-2	19949282	19290930	5.99	5.79	96.7	0.03	96.58	92.19	42.73	73.76
TZM-3	19156522	18519382	5.75	5.56	96.67	0.03	96.59	92.18	42.65	74.85
CXJ-1	19649093	18724095	5.89	5.62	95.29	0.03	96.72	92.42	43.27	76.64
CXJ-2	23384453	22048759	7.01	6.62	94.29	0.03	96.88	92.69	42.92	76.21
CXJ-3	18309683	17626705	5.49	5.29	96.27	0.03	96.52	92.08	42.86	74.2
CZM-1	19770114	19083087	5.93	5.72	96.52	0.03	96.47	92	43.86	75.85
CZM-2	20780604	19912014	6.23	5.97	95.82	0.03	96.56	92.19	42.54	73.47
CZM-3	20389187	19608834	6.12	5.88	96.17	0.03	96.72	92.44	43.46	77.48

## Sheet: Table S2
Table S2 Number of annotated unigenes in alfalfa
Database	Number of annotated unigenes	Percentage (%)
Mt4.0	368481	66.3913
Swiss-Prot	206199	37.152
Pfam	83445	15.0348
eggNOG	149173	26.8773
GO	196712	35.4427
KEGG	150838	27.1773

## Sheet: Table S3
Table S3 Annotations of DEGs in two cultivars of alfalfa
	FPKM																log2FC				Annotation
Gene id	CXJ-1	CXJ-2	CXJ-3	CXJ-Average	CZM-1	CZM-2	CZM-3	CZM-Average	TXJ-1	TXJ-2	TXJ-3	TXJ-Average	TZM-1	TZM-2	TZM-3	TZM-Average	CZM vs CXJ	TZM vs TXJ	TXJ vs CXJ	TZM vs CZM	Mt4._BLASTX	Mt4.._BLASTP	sprot_Top_BLASTX_hit	sprot_Top_BLASTP_hit	Pfam	eggnog	gene_ontology_blast	gene_ontology_pfam
TRINITY_DN83342_c0_g1	59.21	38.44	79.47	59.04	198.4	56.86	0.09	85.1167	0	0	0	0	0	20.9	0.32	7.07333	0	0	-10.2311	0	haloacid dehalogenase-like hydrolase	haloacid dehalogenase-like hydrolase	.	.	PF05594.11^Fil_haemagg^Haemagluttinin repeat^248-275^E:8.4	.	GO:0009507^cellular_component^chloroplast`GO:0009941^cellular_component^chloroplast envelope`GO:0009570^cellular_component^chloroplast stroma`GO:0016787^molecular_function^hydrolase activity`GO:0046872^molecular_function^metal ion binding	.
TRINITY_DN107497_c0_g1	57.77	59.25	9.79	42.27	0.14	44.23	0.26	14.8767	0	0	0	0	0	12.42	23.62	12.0133	0	0	-9.03508	0	.	.	.	.	.	.	.	.
TRINITY_DN121973_c0_g3	13.59	37.64	43.17	31.4667	0.28	36.26	23.03	19.8567	0	0	0.17	0.0566667	74.12	58.4	21.19	51.2367	0	9.43477	-8.94937	0	transmembrane protein, putative	.	.	.	.	.	.	.
TRINITY_DN110825_c0_g1	15.77	22.8	30.56	23.0433	5.21	5.03	84.12	31.4533	0	0	0.3	0.1	0.23	0.17	1.46	0.62	0	0	-8.93694	0	aspartic proteinase nepenthesin-like protein	aspartic proteinase nepenthesin-like protein	ASPG1_ARATH^ASPG1_ARATH^Q:489-1550,H:148-500^30%ID^E:2e-33^RecName: Full=Protein ASPARTIC PROTEASE IN GUARD CELL 1;^Eukaryota; Viridiplantae; Streptophyta; Embryophyta; Tracheophyta; Spermatophyta; Magnoliophyta; eudicotyledons; Gunneridae; Pentapetalae; rosids; malvids; Brassicales; Brassicaceae; Camelineae; Arabidopsis	NEP1_NEPGR^NEP1_NEPGR^Q:58-437,H:62-434^32.32%ID^E:5e-43^RecName: Full=Aspartic proteinase nepenthesin-1;^Eukaryota; Viridiplantae; Streptophyta; Embryophyta; Tracheophyta; Spermatophyta; Magnoliophyta; eudicotyledons; Gunneridae; Pentapetalae; Caryophyllales; Nepenthaceae; Nepenthes	PF00026.20^Asp^Eukaryotic aspartyl protease^97-434^E:4.2e-14`PF14543.3^TAXi_N^Xylanase inhibitor N-terminal^98-260^E:2.5e-28`PF14541.3^TAXi_C^Xylanase inhibitor C-terminal^283-433^E:3.3e-31	.	GO:0005576^cellular_component^extracellular region`GO:0004190^molecular_function^aspartic-type endopeptidase activity	.
TRINITY_DN20396_c0_g2	1.42	5.9	89.89	32.4033	0.08	0.2	14.58	4.95333	0	0	0	0	73.18	96.25	0.13	56.52	0	0	-8.89099	0	transmembrane protein, putative	.	.	.	.	.	.	.
TRINITY_DN122346_c10_g46	297.91	305.09	482.97	361.99	0	0	0	0	0	0	0	0	0	1.98	0	0.66	-8.91192	0	-8.87825	0	.	.	.	.	.	.	.	.
TRINITY_DN122749_c1_g2	35.79	1.77	1642.22	559.927	0	0.59	0.62	0.403333	0	0	0	0	0	1.63	1.98	1.20333	0	0	-8.875	0	5.S ribosomal protein L33	.	RR18_PEA^RR18_PEA^Q:417-103,H:1-105^82.86%ID^E:7e-44^RecName: Full=30S ribosomal protein S18, chloroplastic;^Eukaryota; Viridiplantae; Streptophyta; Embryophyta; Tracheophyta; Spermatophyta; Magnoliophyta; eudicotyledons; Gunneridae; Pentapetalae; rosids; fabids; Fabales; Fabaceae; Papilionoideae; Fabeae; Pisum	.	.	.	GO:0009507^cellular_component^chloroplast`GO:0005840^cellular_component^ribosome`GO:0003735^molecular_function^structural constituent of ribosome`GO:0006412^biological_process^translation	.
TRINITY_DN114538_c0_g1	13.03	6.67	10.76	10.1533	11.47	9.12	0.05	6.88	0	0	0	0	0	6.26	31.98	12.7467	0	0	-8.81438	0	.	.	.	.	.	.	.	.
TRINITY_DN125477_c8_g19	214.81	27.41	269.34	170.52	1.19	266.88	195.23	154.433	0	0	0	0	0	97.73	292.19	129.973	0	0	-8.57334	0	plastocyanin-like domain protein	plastocyanin-like domain protein	ENL2_ARATH^ENL2_ARATH^Q:344-174,H:73-129^66.67%ID^E:2e-21^RecName: Full=Early nodulin-like protein 2;^Eukaryota; Viridiplantae; Streptophyta; Embryophyta; Tracheophyta; Spermatophyta; Magnoliophyta; eudicotyledons; Gunneridae; Pentapetalae; rosids; malvids; Brassicales; Brassicaceae; Camelineae; Arabidopsis	ENL2_ARATH^ENL2_ARATH^Q:1-62,H:73-134^64.52%ID^E:4e-25^RecName: Full=Early nodulin-like protein 2;^Eukaryota; Viridiplantae; Streptophyta; Embryophyta; Tracheophyta; Spermatophyta; Magnoliophyta; eudicotyledons; Gunneridae; Pentapetalae; rosids; malvids; Brassicales; Brassicaceae; Camelineae; Arabidopsis	PF02298.14^Cu_bind_like^Plastocyanin-like domain^1-50^E:1.1e-11	ENOG411137T^Plastocyanin-like domain	GO:0031225^cellular_component^anchored component of membrane`GO:0046658^cellular_component^anchored component of plasma membrane`GO:0048046^cellular_component^apoplast`GO:0009507^cellular_component^chloroplast`GO:0005886^cellular_component^plasma membrane`GO:0005773^cellular_component^vacuole`GO:0009055^molecular_function^electron carrier activity	GO:0009055^molecular_function^electron carrier activity
TRINITY_DN116785_c1_g4	319.78	134.41	289.62	247.937	45.38	80.97	175.65	100.667	0	0	0	0	0	22.17	9.95	10.7067	0	0	-8.52743	0	.	.	.	.	.	.	.	.
TRINITY_DN98906_c90_g10	63.13	425.16	735.01	407.767	73.39	7.33	23.77	34.83	0	0.29	4.82	1.70333	2.2	8.96	5.63	5.59667	0	0	-8.5273	0	ribulose bisphosphate carboxylase small chain	.	RBS_MEDSA^RBS_MEDSA^Q:3-107,H:146-180^100%ID^E:9e-18^RecName: Full=Ribulose bisphosphate carboxylase small chain, chloroplastic;^Eukaryota; Viridiplantae; Streptophyta; Embryophyta; Tracheophyta; Spermatophyta; Magnoliophyta; eudicotyledons; Gunneridae; Pentapetalae; rosids; fabids; Fabales; Fabaceae; Papilionoideae; Trifolieae; Medicago	.	.	.	GO:0009507^cellular_component^chloroplast`GO:0004497^molecular_function^monooxygenase activity`GO:0016984^molecular_function^ribulose-bisphosphate carboxylase activity`GO:0009853^biological_process^photorespiration`GO:0019253^biological_process^reductive pentose-phosphate cycle	.
TRINITY_DN87479_c0_g1	219.44	129.59	206	185.01	193.76	168.16	0.44	120.787	0	0	56.39	18.7967	6.83	23.91	0.68	10.4733	0	0	-8.50225	0	Nodule Cysteine-Rich (NCR) secreted peptide	Nodule Cysteine-Rich (NCR) secreted peptide	.	.	.	.	GO:0048046^cellular_component^apoplast`GO:0005783^cellular_component^endoplasmic reticulum`GO:0009506^cellular_component^plasmodesma`GO:0005504^molecular_function^fatty acid binding`GO:0043621^molecular_function^protein self-association`GO:0008270^molecular_function^zinc ion binding`GO:0006869^biological_process^lipid transport`GO:0009862^biological_process^systemic acquired resistance, salicylic…	.
TRINITY_DN119312_c1_g40	2152.31	1000.09	1652.1	1601.5	905.45	222.75	1148.04	758.747	0	0	16.29	5.43	65.81	96.39	119.18	93.7933	0	4.1094	-8.48989	0	light-harvesting complex I chlorophyll A/B-binding protein	.	CB2D_SOLLC^CB2D_SOLLC^Q:224-3,H:27-100^97.3%ID^E:2e-45^RecName: Full=Chlorophyll a-b binding protein 1D;^Eukaryota; Viridiplantae; Streptophyta; Embryophyta; Tracheophyta; Spermatophyta; Magnoliophyta; eudicotyledons; Gunneridae; Pentapetalae; asterids; lamiids; Solanales; Solanaceae; Solanoideae; Solaneae; Solanum; Lycopersicon	.	.	ENOG410ZHBU^Chlorophyll A-B binding protein	GO:0009941^cellular_component^chloroplast envelope`GO:0009535^cellular_component^chloroplast thylakoid membrane`GO:0016021^cellular_component^integral component of membrane`GO:0009522^cellular_component^photosystem I`GO:0009523^cellular_component^photosystem II`GO:0010287^cellular_component^plastoglobule`GO:0016168^molecular_function^chlorophyll binding`GO:0046872^molecular_function^metal ion bin…	.
TRINITY_DN119750_c9_g12	69.76	180.58	15.12	88.4867	0	286.22	0	95.4067	0	0	0	0	2.19	19.01	0	7.06667	0	0	-8.21013	0	.	.	.	.	.	.	.	.
TRINITY_DN114758_c0_g2	69.83	44.73	63.3	59.2867	13.77	11.97	96.41	40.7167	0	0.42	1.55	0.656667	0.5	1.23	0.52	0.75	0	0	-8.0548	0	GDSL-like lipase/acylhydrolase	GDSL-like lipase/acylhydrolase	GDL79_ARATH^GDL79_ARATH^Q:1377-370,H:29-364^75.89%ID^E:3e-175^RecName: Full=GDSL esterase/lipase At5g33370;^Eukaryota; Viridiplantae; Streptophyta; Embryophyta; Tracheophyta; Spermatophyta; Magnoliophyta; eudicotyledons; Gunneridae; Pentapetalae; rosids; malvids; Brassicales; Brassicaceae; Camelineae; Arabidopsis	GDL79_ARATH^GDL79_ARATH^Q:33-368,H:29-364^75.89%ID^E:0^RecName: Full=GDSL esterase/lipase At5g33370;^Eukaryota; Viridiplantae; Streptophyta; Embryophyta; Tracheophyta; Spermatophyta; Magnoliophyta; eudicotyledons; Gunneridae; Pentapetalae; rosids; malvids; Brassicales; Brassicaceae; Camelineae; Arabidopsis	PF00657.19^Lipase_GDSL^GDSL-like Lipase/Acylhydrolase^36-346^E:3.4e-14	COG3240^GDSL esterase lipase	GO:0005576^cellular_component^extracellular region`GO:0016788^molecular_function^hydrolase activity, acting on ester bonds`GO:0016042^biological_process^lipid catabolic process	GO:0016788^molecular_function^hydrolase activity, acting on ester bonds
TRINITY_DN119312_c1_g19	396.22	120.86	104.05	207.043	10.47	34.67	27.2	24.1133	1.15	1.97	0	1.04	1.12	3.44	1.79	2.11667	0	0	-7.99405	-3.47997	light-harvesting complex I chlorophyll A/B-binding protein	.	CB2D_SOLLC^CB2D_SOLLC^Q:519-358,H:63-116^92.59%ID^E:4e-29^RecName: Full=Chlorophyll a-b binding protein 1D;^Eukaryota; Viridiplantae; Streptophyta; Embryophyta; Tracheophyta; Spermatophyta; Magnoliophyta; eudicotyledons; Gunneridae; Pentapetalae; asterids; lamiids; Solanales; Solanaceae; Solanoideae; Solaneae; Solanum; Lycopersicon	.	.	ENOG410ZHBU^Chlorophyll A-B binding protein	GO:0009941^cellular_component^chloroplast envelope`GO:0009535^cellular_component^chloroplast thylakoid membrane`GO:0016021^cellular_component^integral component of membrane`GO:0009522^cellular_component^photosystem I`GO:0009523^cellular_component^photosystem II`GO:0010287^cellular_component^plastoglobule`GO:0016168^molecular_function^chlorophyll binding`GO:0046872^molecular_function^metal ion bin…	.
TRINITY_DN122643_c1_g20	65.82	79.44	92.12	79.1267	0	0	0	0	0	0	0	0	0	0	0	0	-7.85825	0	-7.82072	0	lateral organ boundaries (LOB) domain protein	lateral organ boundaries (LOB) domain protein	LBD39_ARATH^LBD39_ARATH^Q:321-1,H:4-110^91.59%ID^E:7e-67^RecName: Full=LOB domain-containing protein 39;^Eukaryota; Viridiplantae; Streptophyta; Embryophyta; Tracheophyta; Spermatophyta; Magnoliophyta; eudicotyledons; Gunneridae; Pentapetalae; rosids; malvids; Brassicales; Brassicaceae; Camelineae; Arabidopsis	LBD39_ARATH^LBD39_ARATH^Q:1-107,H:4-110^91.59%ID^E:6e-67^RecName: Full=LOB domain-containing protein 39;^Eukaryota; Viridiplantae; Streptophyta; Embryophyta; Tracheophyta; Spermatophyta; Magnoliophyta; eudicotyledons; Gunneridae; Pentapetalae; rosids; malvids; Brassicales; Brassicaceae; Camelineae; Arabidopsis	PF03195.11^DUF260^Protein of unknown function DUF260^2-98^E:8.6e-26	ENOG41106Y1^Protein of unknown function DUF260	.	.
TRINITY_DN119312_c1_g25	57.41	28.25	61.08	48.9133	20.26	2.81	23.03	15.3667	0	0.23	0.24	0.156667	1.62	0	0.44	0.686667	0	0	-7.81515	0	.	.	.	.	.	.	.	.
TRINITY_DN119592_c0_g8	17.75	64.56	165.43	82.58	0	0	0	0	0	0	0	0	0	0	0.53	0.176667	-7.76102	0	-7.7261	0	.	.	.	.	.	.	.	.
TRINITY_DN119312_c1_g35	1257.41	1582.56	800.56	1213.51	1407.07	302.35	816.06	841.827	0.83	2.39	82.88	28.7	30.22	124.36	135.45	96.6767	0	0	-7.68628	-3.19323	light-harvesting complex I chlorophyll A/B-binding protein	light-harvesting complex I chlorophyll A/B-binding protein	CB2F_SOLLC^CB2F_SOLLC^Q:297-10,H:172-267^97.92%ID^E:3e-62^RecName: Full=Chlorophyll a-b binding protein 3B, chloroplastic;^Eukaryota; Viridiplantae; Streptophyta; Embryophyta; Tracheophyta; Spermatophyta; Magnoliophyta; eudicotyledons; Gunneridae; Pentapetalae; asterids; lamiids; Solanales; Solanaceae; Solanoideae; Solaneae; Solanum; Lycopersicon	.	.	ENOG410ZHBU^Chlorophyll A-B binding protein	GO:0009941^cellular_component^chloroplast envelope`GO:0009535^cellular_component^chloroplast thylakoid membrane`GO:0016021^cellular_component^integral component of membrane`GO:0009522^cellular_component^photosystem I`GO:0009523^cellular_component^photosystem II`GO:0010287^cellular_component^plastoglobule`GO:0016168^molecular_function^chlorophyll binding`GO:0046872^molecular_function^metal ion bin…	.
TRINITY_DN115537_c18_g38	72.69	28.84	85.57	62.3667	0	0	0.07	0.0233333	14.74	0	0	4.91333	7.76	0	0.22	2.66	-10.1537	0	-7.67937	0	.	.	.	.	.	.	.	.
TRINITY_DN64112_c13_g1	2.64	3.23	3.24	3.03667	2.45	2.58	3.02	2.68333	0	0	0.16	0.0533333	0	5.21	5926.03	1977.08	0	0	-7.67237	0	RNA-binding (RRM/RBD/RNP motif) family protein	.	POL1_CRLVP^POL1_CRLVP^Q:2884-554,H:1347-2118^32.4%ID^E:3e-87^RecName: Full=RNA1 polyprotein;^Viruses; ssRNA viruses; ssRNA positive-strand viruses, no DNA stage; Picornavirales; Secoviridae; Cheravirus`POL1_CRLVP^POL1_CRLVP^Q:4498-3827,H:781-1009^31.3%ID^E:3e-12^RecName: Full=RNA1 polyprotein;^Viruses; ssRNA viruses; ssRNA positive-strand viruses, no DNA stage; Picornavirales; Secoviridae; Cherav…	POL1_CRLVP^POL1_CRLVP^Q:1305-2081,H:1347-2118^32.4%ID^E:5e-90^RecName: Full=RNA1 polyprotein;^Viruses; ssRNA viruses; ssRNA positive-strand viruses, no DNA stage; Picornavirales; Secoviridae; Cheravirus`POL1_CRLVP^POL1_CRLVP^Q:767-990,H:781-1009^31.3%ID^E:4e-17^RecName: Full=RNA1 polyprotein;^Viruses; ssRNA viruses; ssRNA positive-strand viruses, no DNA stage; Picornavirales; Secoviridae; Cheravi…	PF00910.19^RNA_helicase^RNA helicase^854-960^E:4.1e-28`PF00680.17^RdRP_1^RNA dependent RNA polymerase^1556-2042^E:1.8e-60	.	.	.
TRINITY_DN114188_c2_g27	1758.73	2101.35	2552.4	2137.49	0	681.92	0	227.307	0	107.1	0	35.7	21.8	14.39	379.5	138.563	-6.49052	0	-7.6721	0	photosystem II reaction center W	.	PSBW_ARATH^PSBW_ARATH^Q:1-201,H:39-101^62.69%ID^E:2e-09^RecName: Full=Photosystem II reaction center W protein, chloroplastic;^Eukaryota; Viridiplantae; Streptophyta; Embryophyta; Tracheophyta; Spermatophyta; Magnoliophyta; eudicotyledons; Gunneridae; Pentapetalae; rosids; malvids; Brassicales; Brassicaceae; Camelineae; Arabidopsis	.	.	ENOG410XZ0Y^photosystem ii reaction center w	GO:0009535^cellular_component^chloroplast thylakoid membrane`GO:0016021^cellular_component^integral component of membrane`GO:0009523^cellular_component^photosystem II`GO:0015979^biological_process^photosynthesis	.
TRINITY_DN114376_c0_g7	34.2	19.79	36.32	30.1033	6.1	0	0	2.03333	0	0.24	0	0.08	0	2.97	0	0.99	-6.28806	0	-7.66976	0	S-norcoclaurine synthase-like protein	.	NCS_THLFG^NCS_THLFG^Q:404-6,H:36-166^42.11%ID^E:8e-30^RecName: Full=S-norcoclaurine synthase;^Eukaryota; Viridiplantae; Streptophyta; Embryophyta; Tracheophyta; Spermatophyta; Magnoliophyta; eudicotyledons; Ranunculales; Ranunculaceae; Thalictroideae; Thalictrum	NCS_THLFG^NCS_THLFG^Q:5-127,H:46-166^45.53%ID^E:2e-30^RecName: Full=S-norcoclaurine synthase;^Eukaryota; Viridiplantae; Streptophyta; Embryophyta; Tracheophyta; Spermatophyta; Magnoliophyta; eudicotyledons; Ranunculales; Ranunculaceae; Thalictroideae; Thalictrum	PF00407.16^Bet_v_1^Pathogenesis-related protein Bet v I family^3-127^E:1e-14	.	.	.
TRINITY_DN116785_c1_g6	2272.53	1324.41	2026.37	1874.44	361.29	593.84	1545.08	833.403	0	15.79	129.74	48.51	3.28	78.96	44.28	42.1733	0	0	-7.53317	-4.97685	.	.	.	.	.	.	.	.
TRINITY_DN118059_c2_g3	12.9	54.54	85.07	50.8367	52.93	23.74	0	25.5567	0	0	0	0	0	0.46	0.93	0.463333	0	0	-7.52698	0	plastid fibrillin	plastid fibrillin	.	.	.	.	GO:0009507^cellular_component^chloroplast`GO:0009941^cellular_component^chloroplast envelope`GO:0009534^cellular_component^chloroplast thylakoid`GO:0009535^cellular_component^chloroplast thylakoid membrane`GO:0016020^cellular_component^membrane`GO:0005634^cellular_component^nucleus`GO:0005886^cellular_component^plasma membrane`GO:0010287^cellular_component^plastoglobule`GO:0009579^cellular_compon…	.
TRINITY_DN91932_c1_g11	3.6	0.52	185.87	63.33	0.44	0	0	0.146667	0	0	0	0	0	0	0.19	0.0633333	0	0	-7.48734	0	ATP synthase, F. subunit B	ATP synthase, F. subunit B	ATPH_IPOPU^ATPH_IPOPU^Q:814-1056,H:1-81^98.77%ID^E:1e-29^RecName: Full=ATP synthase subunit c, chloroplastic {ECO:0000255|HAMAP-Rule:MF_01396};^Eukaryota; Viridiplantae; Streptophyta; Embryophyta; Tracheophyta; Spermatophyta; Magnoliophyta; eudicotyledons; Gunneridae; Pentapetalae; asterids; lamiids; Solanales; Convolvulaceae; Ipomoeeae; Ipomoea	.	.	.	.	.
TRINITY_DN124887_c0_g3	81.16	7.11	18.32	35.53	71.95	86.5	57.05	71.8333	0.08	0	0.11	0.0633333	0.61	24.15	24.61	16.4567	0	0	-7.38159	-3.82261	.	.	.	.	.	.	.	.
TRINITY_DN123454_c3_g1	167.28	140.77	51.95	120	95.53	66.8	57.42	73.25	0.8	0	3.79	1.53	6.71	3.09	1.22	3.67333	0	0	-7.35761	-4.63568	.	.	.	.	.	.	.	.
TRINITY_DN116785_c1_g11	762.32	613.11	2.91	459.447	76.6	3.17	753.59	277.787	0	0	0	0	0	51.24	0	17.08	0	0	-7.29579	0	transmembrane protein, putative	.	.	.	.	.	.	.
TRINITY_DN108896_c3_g44	50.77	30.67	42.52	41.32	9.16	3.82	35.19	16.0567	0	0.32	0.46	0.26	0.65	0.59	0.64	0.626667	0	0	-7.27454	0	ribulose bisphosphate carboxylase small chain	.	RBS3_PEA^RBS3_PEA^Q:129-1,H:14-56^74.42%ID^E:8e-13^RecName: Full=Ribulose bisphosphate carboxylase small chain 3A, chloroplastic;^Eukaryota; Viridiplantae; Streptophyta; Embryophyta; Tracheophyta; Spermatophyta; Magnoliophyta; eudicotyledons; Gunneridae; Pentapetalae; rosids; fabids; Fabales; Fabaceae; Papilionoideae; Fabeae; Pisum	.	.	.	GO:0009507^cellular_component^chloroplast`GO:0004497^molecular_function^monooxygenase activity`GO:0016984^molecular_function^ribulose-bisphosphate carboxylase activity`GO:0009853^biological_process^photorespiration`GO:0019253^biological_process^reductive pentose-phosphate cycle	.
TRINITY_DN120789_c2_g7	137.72	281.23	433.91	284.287	0.77	0.7	504.44	168.637	0	53.58	0	17.86	0	1.96	193.46	65.14	0	0	-7.27254	0	light-harvesting complex I chlorophyll A/B-binding protein	.	CB12_SOLLC^CB12_SOLLC^Q:1-327,H:132-240^94.5%ID^E:1e-71^RecName: Full=Chlorophyll a-b binding protein 7, chloroplastic;^Eukaryota; Viridiplantae; Streptophyta; Embryophyta; Tracheophyta; Spermatophyta; Magnoliophyta; eudicotyledons; Gunneridae; Pentapetalae; asterids; lamiids; Solanales; Solanaceae; Solanoideae; Solaneae; Solanum; Lycopersicon	CB12_SOLLC^CB12_SOLLC^Q:1-109,H:132-240^94.5%ID^E:1e-71^RecName: Full=Chlorophyll a-b binding protein 7, chloroplastic;^Eukaryota; Viridiplantae; Streptophyta; Embryophyta; Tracheophyta; Spermatophyta; Magnoliophyta; eudicotyledons; Gunneridae; Pentapetalae; asterids; lamiids; Solanales; Solanaceae; Solanoideae; Solaneae; Solanum; Lycopersicon	PF00504.18^Chloroa_b-bind^Chlorophyll A-B binding protein^3-109^E:3.1e-24	ENOG410XTCT^Chlorophyll A-B binding protein	GO:0009941^cellular_component^chloroplast envelope`GO:0009535^cellular_component^chloroplast thylakoid membrane`GO:0016021^cellular_component^integral component of membrane`GO:0009522^cellular_component^photosystem I`GO:0009523^cellular_component^photosystem II`GO:0010287^cellular_component^plastoglobule`GO:0016168^molecular_function^chlorophyll binding`GO:0046872^molecular_function^metal ion bin…	.
TRINITY_DN116785_c1_g8	1036.5	1427.06	807.71	1090.42	423.98	184.68	704.21	437.623	0	10.65	66.12	25.59	1.74	8.13	37.93	15.9333	0	0	-7.25032	-5.43339	transmembrane protein, putative	transmembrane protein, putative	.	.	.	.	.	.
TRINITY_DN64112_c13_g2	5.54	5.12	6.27	5.64333	4.95	4.49	5.25	4.89667	0	0	0.66	0.22	0	9.45	10789	3599.49	0	0	-7.2464	0	.	.	.	.	.	.	.	.
TRINITY_DN122424_c4_g11	128.35	382.12	964.82	491.763	226.7	166.75	78.59	157.347	173.67	0	0.62	58.0967	89.7	234.68	35.33	119.903	0	0	-7.23267	0	.	.	.	.	.	.	.	.
TRINITY_DN112092_c1_g33	4.39	12.12	5.25	7.25333	0	0.04	0.05	0.03	0	0	0	0	0	0	0	0	-6.21079	0	-7.22436	0	hypothetical protein	hypothetical protein	.	.	.	.	.	.
TRINITY_DN118751_c4_g4	550.74	151.52	4.69	235.65	0	1.03	1.13	0.72	0	0	0	0	0	0	2.66	0.886667	0	0	-7.21913	0	light-harvesting complex I chlorophyll A/B-binding protein	.	CB22_SOYBN^CB22_SOYBN^Q:116-289,H:15-71^81.03%ID^E:7e-24^RecName: Full=Chlorophyll a-b binding protein 2, chloroplastic;^Eukaryota; Viridiplantae; Streptophyta; Embryophyta; Tracheophyta; Spermatophyta; Magnoliophyta; eudicotyledons; Gunneridae; Pentapetalae; rosids; fabids; Fabales; Fabaceae; Papilionoideae; Phaseoleae; Glycine; Soja	.	.	.	GO:0009535^cellular_component^chloroplast thylakoid membrane`GO:0016021^cellular_component^integral component of membrane`GO:0009522^cellular_component^photosystem I`GO:0009523^cellular_component^photosystem II`GO:0016168^molecular_function^chlorophyll binding`GO:0046872^molecular_function^metal ion binding`GO:0009765^biological_process^photosynthesis, light harvesting`GO:0018298^biological_proce…	.
TRINITY_DN129748_c6_g9	22.99	17.24	11.46	17.23	2.9	9.39	11.15	7.81333	0	0	1.13	0.376667	0.11	1.52	2.14	1.25667	0	0	-7.12368	0	auxin-responsive family protein	.	B561C_ARATH^B561C_ARATH^Q:1026-418,H:186-389^63.73%ID^E:1e-75^RecName: Full=Cytochrome b561 and DOMON domain-containing protein At3g25290;^Eukaryota; Viridiplantae; Streptophyta; Embryophyta; Tracheophyta; Spermatophyta; Magnoliophyta; eudicotyledons; Gunneridae; Pentapetalae; rosids; malvids; Brassicales; Brassicaceae; Camelineae; Arabidopsis	B561C_ARATH^B561C_ARATH^Q:2-204,H:186-389^63.73%ID^E:6e-88^RecName: Full=Cytochrome b561 and DOMON domain-containing protein At3g25290;^Eukaryota; Viridiplantae; Streptophyta; Embryophyta; Tracheophyta; Spermatophyta; Magnoliophyta; eudicotyledons; Gunneridae; Pentapetalae; rosids; malvids; Brassicales; Brassicaceae; Camelineae; Arabidopsis	PF03188.13^Cytochrom_B561^Eukaryotic cytochrome b561^35-159^E:1.9e-09	ENOG410Y10S^auxin-responsive protein	GO:0016021^cellular_component^integral component of membrane`GO:0005886^cellular_component^plasma membrane`GO:0009506^cellular_component^plasmodesma`GO:0046872^molecular_function^metal ion binding`GO:0055114^biological_process^oxidation-reduction process	.
TRINITY_DN123829_c13_g11	28.04	224.31	322.74	191.697	418.37	771.48	249.92	479.923	0	0	258.59	86.1967	0.55	553.69	303.24	285.827	0	0	-7.07446	0	ATP-dependent zinc metalloprotease FTSH protein	ATP-dependent zinc metalloprotease FTSH protein	FTSH_MEDSA^FTSH_MEDSA^Q:1-615,H:503-706^99.51%ID^E:2e-134^RecName: Full=ATP-dependent zinc metalloprotease FTSH, chloroplastic;^Eukaryota; Viridiplantae; Streptophyta; Embryophyta; Tracheophyta; Spermatophyta; Magnoliophyta; eudicotyledons; Gunneridae; Pentapetalae; rosids; fabids; Fabales; Fabaceae; Papilionoideae; Trifolieae; Medicago	FTSH_MEDSA^FTSH_MEDSA^Q:1-205,H:503-706^99.51%ID^E:2e-139^RecName: Full=ATP-dependent zinc metalloprotease FTSH, chloroplastic;^Eukaryota; Viridiplantae; Streptophyta; Embryophyta; Tracheophyta; Spermatophyta; Magnoliophyta; eudicotyledons; Gunneridae; Pentapetalae; rosids; fabids; Fabales; Fabaceae; Papilionoideae; Trifolieae; Medicago	PF01434.15^Peptidase_M41^Peptidase family M41^1-194^E:1.7e-74	.	GO:0009507^cellular_component^chloroplast`GO:0009941^cellular_component^chloroplast envelope`GO:0009535^cellular_component^chloroplast thylakoid membrane`GO:0016021^cellular_component^integral component of membrane`GO:0005739^cellular_component^mitochondrion`GO:0005524^molecular_function^ATP binding`GO:0004176^molecular_function^ATP-dependent peptidase activity`GO:0004222^molecular_function^metal…	.
TRINITY_DN123231_c3_g3	80.16	70.87	57.59	69.54	84.19	27.21	206.12	105.84	0.05	0.59	5.37	2.00333	1.98	2.48	3.34	2.6	0	0	-7.07435	0	expansin A1.	.	EXPA4_ARATH^EXPA4_ARATH^Q:155-916,H:3-257^83.14%ID^E:1e-155^RecName: Full=Expansin-A4;^Eukaryota; Viridiplantae; Streptophyta; Embryophyta; Tracheophyta; Spermatophyta; Magnoliophyta; eudicotyledons; Gunneridae; Pentapetalae; rosids; malvids; Brassicales; Brassicaceae; Camelineae; Arabidopsis	EXPA4_ARATH^EXPA4_ARATH^Q:7-260,H:3-257^83.14%ID^E:2e-160^RecName: Full=Expansin-A4;^Eukaryota; Viridiplantae; Streptophyta; Embryophyta; Tracheophyta; Spermatophyta; Magnoliophyta; eudicotyledons; Gunneridae; Pentapetalae; rosids; malvids; Brassicales; Brassicaceae; Camelineae; Arabidopsis	PF03330.15^DPBB_1^Lytic transglycolase^69-155^E:6.8e-21`PF01357.18^Pollen_allerg_1^Pollen allergen^167-244^E:1.9e-24	ENOG410YEM2^expansin	GO:0005618^cellular_component^cell wall`GO:0005576^cellular_component^extracellular region`GO:0016020^cellular_component^membrane`GO:0009664^biological_process^plant-type cell wall organization`GO:0080022^biological_process^primary root development`GO:0009826^biological_process^unidimensional cell growth	.
TRINITY_DN114953_c2_g9	1183.54	528.01	1004.21	905.253	0	103.61	4.35	35.9867	0	72.3	0	24.1	33.41	113.84	106.67	84.64	-6.10822	0	-7.05603	0	.	.	.	.	.	.	.	.
TRINITY_DN119312_c1_g32	435.94	212.99	588.28	412.403	189.98	14.36	208.61	137.65	0	0	3.34	1.11333	0	5.68	5.35	3.67667	0	0	-7.05228	0	light-harvesting complex I chlorophyll A/B-binding protein	light-harvesting complex I chlorophyll A/B-binding protein	CB21_RAPSA^CB21_RAPSA^Q:224-99,H:83-124^97.62%ID^E:3e-22^RecName: Full=Chlorophyll a-b binding of LHCII type 1 protein;^Eukaryota; Viridiplantae; Streptophyta; Embryophyta; Tracheophyta; Spermatophyta; Magnoliophyta; eudicotyledons; Gunneridae; Pentapetalae; rosids; malvids; Brassicales; Brassicaceae; Brassiceae; Raphanus	.	.	.	GO:0009941^cellular_component^chloroplast envelope`GO:0009535^cellular_component^chloroplast thylakoid membrane`GO:0016021^cellular_component^integral component of membrane`GO:0009522^cellular_component^photosystem I`GO:0009523^cellular_component^photosystem II`GO:0010287^cellular_component^plastoglobule`GO:0016168^molecular_function^chlorophyll binding`GO:0046872^molecular_function^metal ion bin…	.
TRINITY_DN116785_c1_g15	303.86	264.18	194.99	254.343	52.89	100.95	322.5	158.78	0	0	34.34	11.4467	0	6.89	4.86	3.91667	0	0	-7.0404	-5.55611	.	.	.	.	.	.	.	.
TRINITY_DN124713_c1_g17	14.7	21.24	23.28	19.74	12.27	21.86	0.76	11.63	0	0	0	0	20.2	18.04	13.22	17.1533	0	6.6185	-7.01204	0	Serine/Threonine kinase domain protein	Serine/Threonine kinase domain protein	.	.	.	.	GO:0009507^cellular_component^chloroplast`GO:0009534^cellular_component^chloroplast thylakoid`GO:0009579^cellular_component^thylakoid`GO:0005524^molecular_function^ATP binding`GO:0004672^molecular_function^protein kinase activity`GO:0004674^molecular_function^protein serine/threonine kinase activity`GO:0042549^biological_process^photosystem II stabilization	.
TRINITY_DN128417_c8_g4	58.35	51.4	110.99	73.58	0	0.42	0	0.14	0	1.46	0.49	0.65	0	0.57	0.91	0.493333	-8.04922	0	-6.99024	0	5.S ribosomal protein L18	.	RK18_SPIOL^RK18_SPIOL^Q:312-398,H:1-29^89.66%ID^E:7e-08^RecName: Full=50S ribosomal protein L18 alpha/beta, chloroplastic;^Eukaryota; Viridiplantae; Streptophyta; Embryophyta; Tracheophyta; Spermatophyta; Magnoliophyta; eudicotyledons; Gunneridae; Pentapetalae; Caryophyllales; Amaranthaceae; Chenopodioideae; Anserineae; Spinacia	.	.	.	GO:0005840^cellular_component^ribosome`GO:0019843^molecular_function^rRNA binding`GO:0003735^molecular_function^structural constituent of ribosome`GO:0006412^biological_process^translation	.
TRINITY_DN123532_c1_g2	11.47	10.32	16.1	12.63	0.88	1.98	14.52	5.79333	0.32	0	0	0.106667	0	0.07	0	0.0233333	0	0	-6.9861	-5.59094	LuxR family transcriptional regulator, putative	LuxR family transcriptional regulator, putative	.	.	.	.	.	.
TRINITY_DN112478_c1_g7	145.6	0.95	46.51	64.3533	28.73	33.91	59.9	40.8467	0	0	0	0	1.45	5.62	0.65	2.57333	0	0	-6.95886	-4.42142	oxygen-evolving enhancer protein	oxygen-evolving enhancer protein	PNSL2_ARATH^PNSL2_ARATH^Q:219-470,H:37-117^51.19%ID^E:2e-24^RecName: Full=Photosynthetic NDH subunit of lumenal location 2, chloroplastic {ECO:0000303|PubMed:21785130};^Eukaryota; Viridiplantae; Streptophyta; Embryophyta; Tracheophyta; Spermatophyta; Magnoliophyta; eudicotyledons; Gunneridae; Pentapetalae; rosids; malvids; Brassicales; Brassicaceae; Camelineae; Arabidopsis	.	.	ENOG410YK3K^enhancer protein	GO:0009507^cellular_component^chloroplast`GO:0009534^cellular_component^chloroplast thylakoid`GO:0009543^cellular_component^chloroplast thylakoid lumen`GO:0009535^cellular_component^chloroplast thylakoid membrane`GO:0019898^cellular_component^extrinsic component of membrane`GO:0009344^cellular_component^nitrite reductase complex [NAD(P)H]`GO:0009654^cellular_component^photosystem II oxygen evolvi…	GO:0005509^molecular_function^calcium ion binding`GO:0015979^biological_process^photosynthesis`GO:0009523^cellular_component^photosystem II`GO:0009654^cellular_component^photosystem II oxygen evolving complex`GO:0019898^cellular_component^extrinsic component of membrane
TRINITY_DN130730_c2_g8	70.63	80.33	56.82	69.26	0.01	22.47	0	7.49333	1.27	1.54	0	0.936667	1.15	3.11	0	1.42	-6.90229	0	-6.95312	0	sucrose-phosphate synthase family protein	sucrose-phosphate synthase family protein	SPSA2_CRAPL^SPSA2_CRAPL^Q:1-348,H:964-1080^69.23%ID^E:4e-47^RecName: Full=Probable sucrose-phosphate synthase 2;^Eukaryota; Viridiplantae; Streptophyta; Embryophyta; Tracheophyta; Spermatophyta; Magnoliophyta; eudicotyledons; Gunneridae; Pentapetalae; asterids; lamiids; Lamiales; Linderniaceae; Craterostigma	SPSA2_CRAPL^SPSA2_CRAPL^Q:1-116,H:964-1080^69.23%ID^E:2e-48^RecName: Full=Probable sucrose-phosphate synthase 2;^Eukaryota; Viridiplantae; Streptophyta; Embryophyta; Tracheophyta; Spermatophyta; Magnoliophyta; eudicotyledons; Gunneridae; Pentapetalae; asterids; lamiids; Lamiales; Linderniaceae; Craterostigma	PF05116.10^S6PP^Sucrose-6F-phosphate phosphohydrolase^9-63^E:8.3e-05	.	GO:0016157^molecular_function^sucrose synthase activity`GO:0046524^molecular_function^sucrose-phosphate synthase activity`GO:0005986^biological_process^sucrose biosynthetic process	.
TRINITY_DN108896_c3_g36	119.51	191.79	510.1	273.8	12.37	108.36	222.05	114.26	0	3.13	3.74	2.29	1.33	11.65	0	4.32667	0	0	-6.90743	0	ribulose bisphosphate carboxylase small chain	.	RBS3_PEA^RBS3_PEA^Q:129-1,H:14-56^79.07%ID^E:7e-15^RecName: Full=Ribulose bisphosphate carboxylase small chain 3A, chloroplastic;^Eukaryota; Viridiplantae; Streptophyta; Embryophyta; Tracheophyta; Spermatophyta; Magnoliophyta; eudicotyledons; Gunneridae; Pentapetalae; rosids; fabids; Fabales; Fabaceae; Papilionoideae; Fabeae; Pisum	.	.	.	GO:0009507^cellular_component^chloroplast`GO:0004497^molecular_function^monooxygenase activity`GO:0016984^molecular_function^ribulose-bisphosphate carboxylase activity`GO:0009853^biological_process^photorespiration`GO:0019253^biological_process^reductive pentose-phosphate cycle	.
TRINITY_DN122086_c2_g4	14.93	8.23	21.39	14.85	0.27	14.45	0	4.90667	0	0	0	0	8.15	0	0	2.71667	0	0	-6.90656	0	.	.	.	.	.	.	.	.
TRINITY_DN123884_c2_g8	18.12	26.81	14.25	19.7267	0	7.56	0	2.52	0	0	0	0	1.82	0.21	9.67	3.9	0	0	-6.89155	0	alpha/beta fold hydrolase	alpha/beta fold hydrolase	.	.	.	.	.	.
TRINITY_DN118473_c0_g7	23.4	30.41	22.4	25.4033	22.68	1.98	25.63	16.7633	0	0	0.6	0.2	0	0.53	0.54	0.356667	0	0	-6.89001	0	hypothetical protein	hypothetical protein	.	.	.	.	.	.
TRINITY_DN123080_c4_g2	638.67	21.27	447.12	369.02	420.37	311.66	972.31	568.113	0	0	15.27	5.09	48.13	129.34	38.01	71.8267	0	5.24929	-6.87856	-3.12137	light-harvesting complex I chlorophyll A/B-binding protein	.	CB23_SOLLC^CB23_SOLLC^Q:299-3,H:71-169^96.97%ID^E:6e-64^RecName: Full=Chlorophyll a-b binding protein 13, chloroplastic;^Eukaryota; Viridiplantae; Streptophyta; Embryophyta; Tracheophyta; Spermatophyta; Magnoliophyta; eudicotyledons; Gunneridae; Pentapetalae; asterids; lamiids; Solanales; Solanaceae; Solanoideae; Solaneae; Solanum; Lycopersicon	CB23_SOLLC^CB23_SOLLC^Q:1-99,H:71-169^96.97%ID^E:5e-64^RecName: Full=Chlorophyll a-b binding protein 13, chloroplastic;^Eukaryota; Viridiplantae; Streptophyta; Embryophyta; Tracheophyta; Spermatophyta; Magnoliophyta; eudicotyledons; Gunneridae; Pentapetalae; asterids; lamiids; Solanales; Solanaceae; Solanoideae; Solaneae; Solanum; Lycopersicon	PF00504.18^Chloroa_b-bind^Chlorophyll A-B binding protein^2-97^E:2.1e-21	ENOG410YAI6^Chlorophyll A-B binding protein	GO:0009535^cellular_component^chloroplast thylakoid membrane`GO:0016021^cellular_component^integral component of membrane`GO:0009522^cellular_component^photosystem I`GO:0009523^cellular_component^photosystem II`GO:0016168^molecular_function^chlorophyll binding`GO:0046872^molecular_function^metal ion binding`GO:0009765^biological_process^photosynthesis, light harvesting`GO:0018298^biological_proce…	.
TRINITY_DN119312_c1_g45	284.82	600.45	161.61	348.96	583.88	106.6	1885.48	858.653	0	0	0	0	73.82	20.77	40.62	45.07	0	0	-6.85518	0	light-harvesting complex I chlorophyll A/B-binding protein	.	CB2A_SPIOL^CB2A_SPIOL^Q:212-3,H:126-195^100%ID^E:3e-42^RecName: Full=Chlorophyll a-b binding protein, chloroplastic;^Eukaryota; Viridiplantae; Streptophyta; Embryophyta; Tracheophyta; Spermatophyta; Magnoliophyta; eudicotyledons; Gunneridae; Pentapetalae; Caryophyllales; Amaranthaceae; Chenopodioideae; Anserineae; Spinacia	.	.	.	GO:0009535^cellular_component^chloroplast thylakoid membrane`GO:0016021^cellular_component^integral component of membrane`GO:0009522^cellular_component^photosystem I`GO:0009523^cellular_component^photosystem II`GO:0016168^molecular_function^chlorophyll binding`GO:0046872^molecular_function^metal ion binding`GO:0009765^biological_process^photosynthesis, light harvesting`GO:0018298^biological_proce…	.
TRINITY_DN118751_c4_g28	407.8	101.67	392.35	300.607	138.39	34.18	27.96	66.8433	0	0	13.22	4.40667	0	2.15	4.16	2.10333	0	0	-6.84785	-4.56736	light-harvesting complex I chlorophyll A/B-binding protein	.	CB23_APIGR^CB23_APIGR^Q:257-3,H:62-146^98.82%ID^E:1e-54^RecName: Full=Chlorophyll a-b binding protein, chloroplastic;^Eukaryota; Viridiplantae; Streptophyta; Embryophyta; Tracheophyta; Spermatophyta; Magnoliophyta; eudicotyledons; Gunneridae; Pentapetalae; asterids; campanulids; Apiales; Apiaceae; Apioideae; apioid superclade; Apieae; Apium	.	.	.	GO:0009535^cellular_component^chloroplast thylakoid membrane`GO:0016021^cellular_component^integral component of membrane`GO:0009522^cellular_component^photosystem I`GO:0009523^cellular_component^photosystem II`GO:0016168^molecular_function^chlorophyll binding`GO:0046872^molecular_function^metal ion binding`GO:0009765^biological_process^photosynthesis, light harvesting`GO:0018298^biological_proce…	.
TRINITY_DN120273_c2_g11	33.51	30.43	0.11	21.35	7.88	3.25	0	3.71	0	0.09	0	0.03	1.24	0.51	1.34	1.03	0	4.20461	-6.84554	0	GASA/GAST/Snakin	.	GAST1_SOLLC^GAST1_SOLLC^Q:1125-1301,H:42-100^72.88%ID^E:8e-22^RecName: Full=Protein GAST1;^Eukaryota; Viridiplantae; Streptophyta; Embryophyta; Tracheophyta; Spermatophyta; Magnoliophyta; eudicotyledons; Gunneridae; Pentapetalae; asterids; lamiids; Solanales; Solanaceae; Solanoideae; Solaneae; Solanum; Lycopersicon	GAST1_SOLLC^GAST1_SOLLC^Q:50-108,H:42-100^72.88%ID^E:1e-24^RecName: Full=Protein GAST1;^Eukaryota; Viridiplantae; Streptophyta; Embryophyta; Tracheophyta; Spermatophyta; Magnoliophyta; eudicotyledons; Gunneridae; Pentapetalae; asterids; lamiids; Solanales; Solanaceae; Solanoideae; Solaneae; Solanum; Lycopersicon	PF02704.11^GASA^Gibberellin regulated protein^61-108^E:2.3e-16	.	GO:0005576^cellular_component^extracellular region	.
TRINITY_DN112071_c0_g1	16.76	27.85	9.01	17.8733	0.22	33.41	4.94	12.8567	0	0.26	0	0.0866667	38.63	15.4	0	18.01	0	0	-6.82677	0	transmembrane protein, putative	.	.	.	.	.	.	.
TRINITY_DN15564_c0_g2	2.31	2.17	2.31	2.26333	1.76	2.04	1.87	1.89	0	0	0	0	0.41	2.29	2.02	1.57333	0	5.77599	-6.78588	0	NAD(P)H-quinone oxidoreductase subunit 5	.	NU5C_TECST^NU5C_TECST^Q:515-3,H:1-171^91.23%ID^E:4e-97^RecName: Full=NAD(P)H-quinone oxidoreductase subunit 5, chloroplastic;^Eukaryota; Viridiplantae; Streptophyta; Embryophyta; Tracheophyta; Spermatophyta; Magnoliophyta; eudicotyledons; Gunneridae; Pentapetalae; asterids; lamiids; Lamiales; Bignoniaceae; Tecomeae; Tecoma	.	.	.	GO:0009535^cellular_component^chloroplast thylakoid membrane`GO:0016021^cellular_component^integral component of membrane`GO:0008137^molecular_function^NADH dehydrogenase (ubiquinone) activity`GO:0048038^molecular_function^quinone binding`GO:0042773^biological_process^ATP synthesis coupled electron transport`GO:0006810^biological_process^transport	.
TRINITY_DN116362_c2_g3	98.42	69.26	113.47	93.7167	54.79	33.24	66.71	51.58	0	0	6.63	2.21	11.4	0	11.06	7.48667	0	0	-6.76955	0	oxygen-evolving complex/thylakoid lumenal 25.6 kDa protein	oxygen-evolving complex/thylakoid lumenal 25.6 kDa protein	PPL1_ARATH^PPL1_ARATH^Q:24-335,H:24-130^57.01%ID^E:6e-32^RecName: Full=PsbP-like protein 1, chloroplastic;^Eukaryota; Viridiplantae; Streptophyta; Embryophyta; Tracheophyta; Spermatophyta; Magnoliophyta; eudicotyledons; Gunneridae; Pentapetalae; rosids; malvids; Brassicales; Brassicaceae; Camelineae; Arabidopsis	PPL1_ARATH^PPL1_ARATH^Q:8-111,H:24-130^57.01%ID^E:5e-32^RecName: Full=PsbP-like protein 1, chloroplastic;^Eukaryota; Viridiplantae; Streptophyta; Embryophyta; Tracheophyta; Spermatophyta; Magnoliophyta; eudicotyledons; Gunneridae; Pentapetalae; rosids; malvids; Brassicales; Brassicaceae; Camelineae; Arabidopsis	PF01789.13^PsbP^PsbP^55-111^E:4.3e-17	ENOG4111N4V^Photosystem II oxygen evolving complex protein PsbP	GO:0009507^cellular_component^chloroplast`GO:0009543^cellular_component^chloroplast thylakoid lumen`GO:0019898^cellular_component^extrinsic component of membrane`GO:0009654^cellular_component^photosystem II oxygen evolving complex`GO:0009579^cellular_component^thylakoid`GO:0031977^cellular_component^thylakoid lumen`GO:0005509^molecular_function^calcium ion binding`GO:0015979^biological_process^ph…	GO:0005509^molecular_function^calcium ion binding`GO:0015979^biological_process^photosynthesis`GO:0009523^cellular_component^photosystem II`GO:0009654^cellular_component^photosystem II oxygen evolving complex`GO:0019898^cellular_component^extrinsic component of membrane
TRINITY_DN130023_c2_g40	41.87	39.5	54.07	45.1467	14.97	5.29	58.15	26.1367	0	0	4.87	1.62333	1.2	0.47	2.23	1.3	0	0	-6.76409	0	polygalacturonase plant-like protein	polygalacturonase plant-like protein	PGLR2_CRYJA^PGLR2_CRYJA^Q:376-179,H:101-164^46.97%ID^E:3e-13^RecName: Full=Polygalacturonase;^Eukaryota; Viridiplantae; Streptophyta; Embryophyta; Tracheophyta; Spermatophyta; Pinidae; Cupressales; Cupressaceae; Cryptomeria	PGLR2_CRYJA^PGLR2_CRYJA^Q:3-68,H:101-164^46.97%ID^E:3e-13^RecName: Full=Polygalacturonase;^Eukaryota; Viridiplantae; Streptophyta; Embryophyta; Tracheophyta; Spermatophyta; Pinidae; Cupressales; Cupressaceae; Cryptomeria	PF00295.14^Glyco_hydro_28^Glycosyl hydrolases family 28^3-72^E:1.9e-06	.	GO:0005618^cellular_component^cell wall`GO:0005576^cellular_component^extracellular region`GO:0004650^molecular_function^polygalacturonase activity`GO:0005975^biological_process^carbohydrate metabolic process`GO:0071555^biological_process^cell wall organization`GO:0009835^biological_process^fruit ripening	.
TRINITY_DN97659_c0_g2	2.58	6.02	6.23	4.94333	11.79	33.45	29.83	25.0233	0	0	0.3	0.1	6.71	4.56	9.75	7.00667	2.29686	7.0773	-6.75818	-2.02382	hypothetical protein	.	.	.	.	.	.	.
TRINITY_DN104889_c0_g1	17.58	28.71	17.91	21.4	3.5	18.89	52.68	25.0233	0.11	0	1.01	0.373333	0.41	0.37	2.14	0.973333	0	0	-6.75813	0	dehydration-responsive protein RD22	.	RD22_ARATH^RD22_ARATH^Q:316-732,H:142-285^52.08%ID^E:2e-39^RecName: Full=BURP domain protein RD22 {ECO:0000303|PubMed:9790599};^Eukaryota; Viridiplantae; Streptophyta; Embryophyta; Tracheophyta; Spermatophyta; Magnoliophyta; eudicotyledons; Gunneridae; Pentapetalae; rosids; malvids; Brassicales; Brassicaceae; Camelineae; Arabidopsis	RD22_ARATH^RD22_ARATH^Q:26-244,H:3-285^36.11%ID^E:7e-44^RecName: Full=BURP domain protein RD22 {ECO:0000303|PubMed:9790599};^Eukaryota; Viridiplantae; Streptophyta; Embryophyta; Tracheophyta; Spermatophyta; Magnoliophyta; eudicotyledons; Gunneridae; Pentapetalae; rosids; malvids; Brassicales; Brassicaceae; Camelineae; Arabidopsis	PF03181.12^BURP^BURP domain^137-246^E:7.9e-35	ENOG410YDUK^BURP domain	.	.
TRINITY_DN120564_c0_g7	134.74	47.7	152.84	111.76	6.24	11.55	3.11	6.96667	0	0	5.07	1.69	3.47	2.64	2.68	2.93	-4.01614	0	-6.75011	0	enoyl-(acyl carrier) reductase	.	TRNHF_ARATH^TRNHF_ARATH^Q:314-30,H:165-255^58.95%ID^E:1e-32^RecName: Full=Tropinone reductase homolog At5g06060 {ECO:0000305};^Eukaryota; Viridiplantae; Streptophyta; Embryophyta; Tracheophyta; Spermatophyta; Magnoliophyta; eudicotyledons; Gunneridae; Pentapetalae; rosids; malvids; Brassicales; Brassicaceae; Camelineae; Arabidopsis	.	.	COG1028^Dehydrogenase reductase	GO:0016491^molecular_function^oxidoreductase activity	.
TRINITY_DN106058_c1_g1	19.26	12.16	11.39	14.27	6.73	9.79	13.6	10.04	0	0.08	0.87	0.316667	0	0.44	0.45	0.296667	0	0	-6.74515	-5.60722	transcription factor-like protein	.	LHWL3_ARATH^LHWL3_ARATH^Q:145-654,H:16-153^31.58%ID^E:2e-13^RecName: Full=Transcription factor bHLH155;^Eukaryota; Viridiplantae; Streptophyta; Embryophyta; Tracheophyta; Spermatophyta; Magnoliophyta; eudicotyledons; Gunneridae; Pentapetalae; rosids; malvids; Brassicales; Brassicaceae; Camelineae; Arabidopsis	LHWL1_ARATH^LHWL1_ARATH^Q:12-197,H:5-159^29.84%ID^E:1e-14^RecName: Full=Transcription factor EMB1444;^Eukaryota; Viridiplantae; Streptophyta; Embryophyta; Tracheophyta; Spermatophyta; Magnoliophyta; eudicotyledons; Gunneridae; Pentapetalae; rosids; malvids; Brassicales; Brassicaceae; Camelineae; Arabidopsis	PF14215.3^bHLH-MYC_N^bHLH-MYC and R2R3-MYB transcription factors N-terminal^12-194^E:4.3e-28	ENOG410Z7Z7^Pentatricopeptide repeat-containing protein	.	.
TRINITY_DN123152_c0_g25	88.41	7.59	44.77	46.9233	17.35	18.6	125.72	53.89	0	0	0	0	4.93	0	1.03	1.98667	0	0	-6.70147	-4.80743	disease resistance-responsive, dirigent domain protein	disease resistance-responsive, dirigent domain protein	.	.	.	.	GO:0048046^cellular_component^apoplast`GO:0005618^cellular_component^cell wall	.
TRINITY_DN96142_c0_g1	36.88	38.48	133.05	69.47	0	78.85	34.76	37.87	0	0	0	0	54.96	138.95	0	64.6367	0	0	-6.68767	0	early light-induced-like protein	.	ELI_PEA^ELI_PEA^Q:278-75,H:129-196^85.29%ID^E:7e-33^RecName: Full=Early light-induced protein, chloroplastic;^Eukaryota; Viridiplantae; Streptophyta; Embryophyta; Tracheophyta; Spermatophyta; Magnoliophyta; eudicotyledons; Gunneridae; Pentapetalae; rosids; fabids; Fabales; Fabaceae; Papilionoideae; Fabeae; Pisum	.	.	.	GO:0031969^cellular_component^chloroplast membrane`GO:0016021^cellular_component^integral component of membrane	.
TRINITY_DN120564_c0_g3	117.01	32.02	104.18	84.4033	37.16	7.07	15	19.7433	0	0	0	0	0	3.62	3.55	2.39	0	0	-6.67236	0	NAD(P)-binding rossmann-fold protein	.	TRNHF_ARATH^TRNHF_ARATH^Q:262-161,H:219-252^73.53%ID^E:5e-12^RecName: Full=Tropinone reductase homolog At5g06060 {ECO:0000305};^Eukaryota; Viridiplantae; Streptophyta; Embryophyta; Tracheophyta; Spermatophyta; Magnoliophyta; eudicotyledons; Gunneridae; Pentapetalae; rosids; malvids; Brassicales; Brassicaceae; Camelineae; Arabidopsis	.	.	COG1028^Dehydrogenase reductase	GO:0047501^molecular_function^(+)-neomenthol dehydrogenase activity`GO:0006952^biological_process^defense response	.
TRINITY_DN120273_c2_g10	104.39	234.33	0	112.907	95.76	44.7	0	46.82	0	0	0	0	6.62	1.08	8.94	5.54667	0	4.15933	-6.66225	0	GASA/GAST/Snakin	.	GAST1_SOLLC^GAST1_SOLLC^Q:2-205,H:45-112^79.41%ID^E:1e-31^RecName: Full=Protein GAST1;^Eukaryota; Viridiplantae; Streptophyta; Embryophyta; Tracheophyta; Spermatophyta; Magnoliophyta; eudicotyledons; Gunneridae; Pentapetalae; asterids; lamiids; Solanales; Solanaceae; Solanoideae; Solaneae; Solanum; Lycopersicon	.	.	.	GO:0005576^cellular_component^extracellular region	.
TRINITY_DN105835_c0_g5	4.71	1.95	332.22	112.96	123.59	205.93	1	110.173	0.19	0	0	0.0633333	334.93	12.86	2.25	116.68	0	7.08583	-6.64638	0	hypothetical protein	.	.	.	.	.	.	.
TRINITY_DN123519_c2_g12	160.38	151.97	292.32	201.557	184.73	66.47	288.6	179.933	0	0	110.52	36.84	37.58	70.23	109.79	72.5333	0	0	-6.64021	0	4.S ribosomal S21-like protein	.	RS211_ARATH^RS211_ARATH^Q:1-114,H:35-72^78.95%ID^E:7e-16^RecName: Full=40S ribosomal protein S21-1;^Eukaryota; Viridiplantae; Streptophyta; Embryophyta; Tracheophyta; Spermatophyta; Magnoliophyta; eudicotyledons; Gunneridae; Pentapetalae; rosids; malvids; Brassicales; Brassicaceae; Camelineae; Arabidopsis	.	.	ENOG4112266^40S ribosomal protein S21	GO:0022627^cellular_component^cytosolic small ribosomal subunit`GO:0003735^molecular_function^structural constituent of ribosome`GO:0006412^biological_process^translation	.
TRINITY_DN125365_c0_g1	12.04	7.37	0.13	6.51333	0	0.06	0	0.02	0	0	0	0	0	0	0	0	0	0	-6.56014	0	ICE-like protease (caspase) p2. domain protein	ICE-like protease (caspase) p2. domain protein	MCA4_ARATH^MCA4_ARATH^Q:1466-1011,H:3-158^33.12%ID^E:3e-16^RecName: Full=Metacaspase-4;^Eukaryota; Viridiplantae; Streptophyta; Embryophyta; Tracheophyta; Spermatophyta; Magnoliophyta; eudicotyledons; Gunneridae; Pentapetalae; rosids; malvids; Brassicales; Brassicaceae; Camelineae; Arabidopsis	.	.	.	.	.
TRINITY_DN119312_c1_g17	906.39	386.1	959.67	750.72	875.6	103.83	814.56	597.997	1.6	1.35	13.73	5.56	27.6	52.48	5.33	28.47	0	0	-6.54857	0	light-harvesting complex I chlorophyll A/B-binding protein	.	CB21_RAPSA^CB21_RAPSA^Q:324-139,H:63-124^96.77%ID^E:3e-36^RecName: Full=Chlorophyll a-b binding of LHCII type 1 protein;^Eukaryota; Viridiplantae; Streptophyta; Embryophyta; Tracheophyta; Spermatophyta; Magnoliophyta; eudicotyledons; Gunneridae; Pentapetalae; rosids; malvids; Brassicales; Brassicaceae; Brassiceae; Raphanus	.	.	.	GO:0009941^cellular_component^chloroplast envelope`GO:0009535^cellular_component^chloroplast thylakoid membrane`GO:0016021^cellular_component^integral component of membrane`GO:0009522^cellular_component^photosystem I`GO:0009523^cellular_component^photosystem II`GO:0010287^cellular_component^plastoglobule`GO:0016168^molecular_function^chlorophyll binding`GO:0046872^molecular_function^metal ion bin…	.
TRINITY_DN128417_c8_g55	13.24	23.99	30.9	22.71	10.29	0	12.23	7.50667	0	0	0	0	3.34	1.62	3.85	2.93667	0	3.49052	-6.54857	0	5.S ribosomal protein L18	.	RL18_CALS8^RL18_CALS8^Q:1-72,H:101-124^91.67%ID^E:3e-07^RecName: Full=50S ribosomal protein L18 {ECO:0000255|HAMAP-Rule:MF_01337};^Bacteria; Firmicutes; Clostridia; Thermoanaerobacterales; Thermoanaerobacterales Family III. Incertae Sedis; Caldicellulosiruptor	.	.	COG0256^This is one of the proteins that binds and probably mediates the attachment of the 5S RNA into the large ribosomal subunit, where it forms part of the central protuberance (By similarity)	GO:0009507^cellular_component^chloroplast`GO:0009941^cellular_component^chloroplast envelope`GO:0009570^cellular_component^chloroplast stroma`GO:0005840^cellular_component^ribosome`GO:0008097^molecular_function^5S rRNA binding`GO:0003735^molecular_function^structural constituent of ribosome`GO:0006412^biological_process^translation	.
TRINITY_DN20831_c0_g1	26.84	17.3	0.12	14.7533	50.6	15.44	92.71	52.9167	0	0	0	0	8.06	0	7.58	5.21333	0	0	-6.52376	0	.	.	.	.	.	.	.	.
TRINITY_DN256375_c0_g1	0.16	8.07	18	8.74333	0	0	0	0	0	0	0	0	0	0	9.77	3.25667	0	0	-6.50213	0	ATP-dependent chaperone ClpB	ATP-dependent chaperone ClpB	CLPB1_ARATH^CLPB1_ARATH^Q:2-901,H:583-888^63.31%ID^E:2e-125^RecName: Full=Chaperone protein ClpB1;^Eukaryota; Viridiplantae; Streptophyta; Embryophyta; Tracheophyta; Spermatophyta; Magnoliophyta; eudicotyledons; Gunneridae; Pentapetalae; rosids; malvids; Brassicales; Brassicaceae; Camelineae; Arabidopsis	CLPB1_ARATH^CLPB1_ARATH^Q:1-300,H:583-888^63.31%ID^E:8e-127^RecName: Full=Chaperone protein ClpB1;^Eukaryota; Viridiplantae; Streptophyta; Embryophyta; Tracheophyta; Spermatophyta; Magnoliophyta; eudicotyledons; Gunneridae; Pentapetalae; rosids; malvids; Brassicales; Brassicaceae; Camelineae; Arabidopsis	PF07724.11^AAA_2^AAA domain (Cdc48 subfamily)^15-179^E:1.1e-44`PF00158.23^Sigma54_activat^Sigma-54 interaction domain^19-120^E:9.4e-07`PF07728.11^AAA_5^AAA domain (dynein-related subfamily)^20-139^E:9e-11`PF00004.26^AAA^ATPase family associated with various cellular activities (AAA)^21-152^E:6.7e-08`PF10431.6^ClpB_D2-small^C-terminal, D2-small domain, of ClpB protein^186-264^E:4.6e-20	COG0542^ATP-dependent CLP protease ATP-binding subunit	GO:0005829^cellular_component^cytosol`GO:0005635^cellular_component^nuclear envelope`GO:0005524^molecular_function^ATP binding`GO:0016887^molecular_function^ATPase activity`GO:0071218^biological_process^cellular response to misfolded protein`GO:0019538^biological_process^protein metabolic process`GO:0043335^biological_process^protein unfolding	GO:0019538^biological_process^protein metabolic process`GO:0005524^molecular_function^ATP binding`GO:0008134^molecular_function^transcription factor binding`GO:0006355^biological_process^regulation of transcription, DNA-templated`GO:0016887^molecular_function^ATPase activity
TRINITY_DN126128_c0_g1	5.13	3.34	5.16	4.54333	2.17	0.38	13.09	5.21333	0	0.42	0	0.14	0	0.04	0.04	0.0266667	0	0	-6.50093	0	ammonium transporter 1 protein	ammonium transporter 1 protein	AMT13_SOLLC^AMT13_SOLLC^Q:1748-375,H:1-460^79.57%ID^E:0^RecName: Full=Ammonium transporter 1 member 3;^Eukaryota; Viridiplantae; Streptophyta; Embryophyta; Tracheophyta; Spermatophyta; Magnoliophyta; eudicotyledons; Gunneridae; Pentapetalae; asterids; lamiids; Solanales; Solanaceae; Solanoideae; Solaneae; Solanum; Lycopersicon	AMT13_SOLLC^AMT13_SOLLC^Q:27-484,H:1-460^79.57%ID^E:0^RecName: Full=Ammonium transporter 1 member 3;^Eukaryota; Viridiplantae; Streptophyta; Embryophyta; Tracheophyta; Spermatophyta; Magnoliophyta; eudicotyledons; Gunneridae; Pentapetalae; asterids; lamiids; Solanales; Solanaceae; Solanoideae; Solaneae; Solanum; Lycopersicon	PF00909.18^Ammonium_transp^Ammonium Transporter Family^44-464^E:7.5e-127	COG0004^ammonium Transporter	.	.
TRINITY_DN115525_c0_g1	7.56	9.42	9.53	8.83667	0.42	0.32	8.86	3.2	0	0.05	0.63	0.226667	0	0	0	0	0	0	-6.49468	-5.47377	O-acyltransferase WSD1-like protein	O-acyltransferase WSD1-like protein	WSD1_ARATH^WSD1_ARATH^Q:1778-405,H:18-472^25.32%ID^E:6e-32^RecName: Full=O-acyltransferase WSD1;^Eukaryota; Viridiplantae; Streptophyta; Embryophyta; Tracheophyta; Spermatophyta; Magnoliophyta; eudicotyledons; Gunneridae; Pentapetalae; rosids; malvids; Brassicales; Brassicaceae; Camelineae; Arabidopsis	WSD1_ARATH^WSD1_ARATH^Q:8-471,H:8-472^25.84%ID^E:7e-39^RecName: Full=O-acyltransferase WSD1;^Eukaryota; Viridiplantae; Streptophyta; Embryophyta; Tracheophyta; Spermatophyta; Magnoliophyta; eudicotyledons; Gunneridae; Pentapetalae; rosids; malvids; Brassicales; Brassicaceae; Camelineae; Arabidopsis	PF03007.13^WES_acyltransf^Wax ester synthase-like Acyl-CoA acyltransferase domain^105-265^E:3.3e-12`PF06974.10^DUF1298^Protein of unknown function (DUF1298)^321-466^E:1.4e-40	ENOG410ZXQW^O-acyltransferase (WSD1-like) family protein	.	.
TRINITY_DN123951_c0_g2	18.96	23.34	11.95	18.0833	4.28	3.66	26.85	11.5967	0	4.37	0.97	1.78	0.17	0.66	0.21	0.346667	0	0	-6.46954	0	bZIP family transcription factor	bZIP family transcription factor	.	.	.	.	GO:0005634^cellular_component^nucleus`GO:0003677^molecular_function^DNA binding`GO:0043565^molecular_function^sequence-specific DNA binding`GO:0003700^molecular_function^transcription factor activity, sequence-specific DNA binding`GO:0045893^biological_process^positive regulation of transcription, DNA-templated`GO:0006351^biological_process^transcription, DNA-templated	GO:0003677^molecular_function^DNA binding`GO:0006355^biological_process^regulation of transcription, DNA-templated`GO:0005634^cellular_component^nucleus`GO:0003700^molecular_function^transcription factor activity, sequence-specific DNA binding`GO:0043565^molecular_function^sequence-specific DNA binding
TRINITY_DN116785_c1_g10	168.5	36.05	50.68	85.0767	38.28	8.68	48.03	31.6633	0	0	0	0	0	0	0	0	0	0	-6.44375	-4.97137	.	.	.	.	.	.	.	.
TRINITY_DN86535_c0_g1	22.52	27.45	26.98	25.65	3.42	22.85	52.13	26.1333	0	0	1.63	0.543333	0.62	0	2.38	1	0	0	-6.43046	0	dehydration-responsive protein RD22	dehydration-responsive protein RD22	BURP3_ORYSJ^BURP3_ORYSJ^Q:491-300,H:364-427^68.75%ID^E:4e-25^RecName: Full=BURP domain-containing protein 3;^Eukaryota; Viridiplantae; Streptophyta; Embryophyta; Tracheophyta; Spermatophyta; Magnoliophyta; Liliopsida; Poales; Poaceae; BOP clade; Oryzoideae; Oryzeae; Oryzinae; Oryza	.	.	ENOG410YDUK^BURP domain	GO:0005768^cellular_component^endosome`GO:0005794^cellular_component^Golgi apparatus`GO:0005802^cellular_component^trans-Golgi network`GO:0009651^biological_process^response to salt stress	.
TRINITY_DN128437_c2_g2	174.6	64.96	101.11	113.557	0	162.15	50.9	71.0167	8.74	0	0	2.91333	76.42	17.57	27.79	40.5933	0	4.59827	-6.4141	0	NADH-ubiquinone reductase complex 1 MLRQ subunit	.	.	.	.	.	.	.
TRINITY_DN130023_c2_g37	9.01	6.34	19.54	11.63	1.67	0.44	10.84	4.31667	0.06	0	0.62	0.226667	0	0.19	0	0.0633333	0	0	-6.41362	-5.08388	polygalacturonase	polygalacturonase	PGLR4_ARATH^PGLR4_ARATH^Q:233-3,H:281-357^68.83%ID^E:1e-25^RecName: Full=Polygalacturonase At1g48100;^Eukaryota; Viridiplantae; Streptophyta; Embryophyta; Tracheophyta; Spermatophyta; Magnoliophyta; eudicotyledons; Gunneridae; Pentapetalae; rosids; malvids; Brassicales; Brassicaceae; Camelineae; Arabidopsis	.	.	COG5434^Glycoside hydrolase family 28	.	.
TRINITY_DN78303_c0_g1	2.13	2.26	9	4.46333	0	0	0	0	0	0	0	0	0.11	0	0	0.0366667	-6.42063	0	-6.39849	0	transmembrane protein, putative	.	.	.	.	.	.	.
TRINITY_DN103766_c0_g10	81.51	172.57	24.52	92.8667	0.39	264.65	0	88.3467	0	26.34	0	8.78	2.42	16.86	1.21	6.83	0	0	-6.39499	0	hypothetical protein	.	.	.	.	.	.	.
TRINITY_DN122424_c4_g13	91.63	196.13	948.13	411.963	257.53	185.15	61.52	168.067	91.5	0	0	30.5	81.38	163	39.13	94.5033	0	0	-6.3783	0	.	.	.	.	.	.	.	.
TRINITY_DN114758_c0_g1	4.14	3.68	2.71	3.51	0.97	1.42	40.41	14.2667	0	0	0.07	0.0233333	0	0.19	0.06	0.0833333	0	0	-6.36557	0	GDSL-like lipase/acylhydrolase	GDSL-like lipase/acylhydrolase	GDL79_ARATH^GDL79_ARATH^Q:1390-293,H:13-366^72.13%ID^E:0^RecName: Full=GDSL esterase/lipase At5g33370;^Eukaryota; Viridiplantae; Streptophyta; Embryophyta; Tracheophyta; Spermatophyta; Magnoliophyta; eudicotyledons; Gunneridae; Pentapetalae; rosids; malvids; Brassicales; Brassicaceae; Camelineae; Arabidopsis	GDL79_ARATH^GDL79_ARATH^Q:21-386,H:13-366^72.13%ID^E:0^RecName: Full=GDSL esterase/lipase At5g33370;^Eukaryota; Viridiplantae; Streptophyta; Embryophyta; Tracheophyta; Spermatophyta; Magnoliophyta; eudicotyledons; Gunneridae; Pentapetalae; rosids; malvids; Brassicales; Brassicaceae; Camelineae; Arabidopsis	PF00657.19^Lipase_GDSL^GDSL-like Lipase/Acylhydrolase^51-362^E:4.5e-14	COG3240^GDSL esterase lipase	GO:0005576^cellular_component^extracellular region`GO:0016788^molecular_function^hydrolase activity, acting on ester bonds`GO:0016042^biological_process^lipid catabolic process	GO:0016788^molecular_function^hydrolase activity, acting on ester bonds
TRINITY_DN107362_c1_g4	19.5	19.2	31.19	23.2967	20.35	4.74	16.71	13.9333	0.37	0	0	0.123333	0	0.46	3.2	1.22	0	0	-6.36046	0	cinnamyl alcohol dehydrogenase-like protein	cinnamyl alcohol dehydrogenase-like protein	MTDH_FRAAN^MTDH_FRAAN^Q:122-397,H:1-89^80.43%ID^E:2e-43^RecName: Full=Probable mannitol dehydrogenase;^Eukaryota; Viridiplantae; Streptophyta; Embryophyta; Tracheophyta; Spermatophyta; Magnoliophyta; eudicotyledons; Gunneridae; Pentapetalae; rosids; fabids; Rosales; Rosaceae; Rosoideae; Potentilleae; Fragariinae; Fragaria	.	.	.	GO:0046029^molecular_function^mannitol dehydrogenase activity`GO:0008270^molecular_function^zinc ion binding	GO:0051287^molecular_function^NAD binding`GO:0055114^biological_process^oxidation-reduction process
TRINITY_DN126145_c0_g5	1.92	4.92	6.98	4.60667	2.43	0.05	0	0.826667	0	0	0	0	0	0.05	0	0.0166667	0	0	-6.35067	0	hypothetical protein	.	.	.	.	.	GO:0009507^cellular_component^chloroplast`GO:0009570^cellular_component^chloroplast stroma`GO:0080158^biological_process^chloroplast ribulose bisphosphate carboxylase complex biogenesis	.
TRINITY_DN127712_c12_g4	227.15	823.6	683.7	578.15	27	292.02	1275.2	531.407	0	0	35.11	11.7033	0	0	0	0	0	0	-6.32728	-6.39856	thiazole biosynthetic enzyme	.	THI4_ALNGL^THI4_ALNGL^Q:215-3,H:116-186^91.55%ID^E:3e-41^RecName: Full=Thiamine thiazole synthase, chloroplastic {ECO:0000255|HAMAP-Rule:MF_03158};^Eukaryota; Viridiplantae; Streptophyta; Embryophyta; Tracheophyta; Spermatophyta; Magnoliophyta; eudicotyledons; Gunneridae; Pentapetalae; rosids; fabids; Fagales; Betulaceae; Alnus	.	.	.	GO:0009507^cellular_component^chloroplast`GO:0046872^molecular_function^metal ion binding`GO:0016491^molecular_function^oxidoreductase activity`GO:0006950^biological_process^response to stress`GO:0009228^biological_process^thiamine biosynthetic process	.
TRINITY_DN128036_c2_g1	2.56	4.05	3.52	3.37667	0.49	0.77	5.82	2.36	0	0	0.07	0.0233333	0.23	0.56	1.07	0.62	0	0	-6.31683	0	GDSL-like lipase/acylhydrolase	.	GDL79_ARATH^GDL79_ARATH^Q:1354-326,H:25-366^69.68%ID^E:1e-178^RecName: Full=GDSL esterase/lipase At5g33370;^Eukaryota; Viridiplantae; Streptophyta; Embryophyta; Tracheophyta; Spermatophyta; Magnoliophyta; eudicotyledons; Gunneridae; Pentapetalae; rosids; malvids; Brassicales; Brassicaceae; Camelineae; Arabidopsis	GDL79_ARATH^GDL79_ARATH^Q:24-366,H:25-366^69.68%ID^E:0^RecName: Full=GDSL esterase/lipase At5g33370;^Eukaryota; Viridiplantae; Streptophyta; Embryophyta; Tracheophyta; Spermatophyta; Magnoliophyta; eudicotyledons; Gunneridae; Pentapetalae; rosids; malvids; Brassicales; Brassicaceae; Camelineae; Arabidopsis	PF00657.19^Lipase_GDSL^GDSL-like Lipase/Acylhydrolase^31-341^E:2.5e-14	COG3240^GDSL esterase lipase	.	.
TRINITY_DN66138_c0_g2	2100.82	1813.6	4139.92	2684.78	997.65	827.34	3541.75	1788.91	52.21	23.24	16.07	30.5067	34.1	49.95	32.41	38.82	0	0	-6.29322	-5.33711	ribulose bisphosphate carboxylase small chain	.	RBS3_PEA^RBS3_PEA^Q:156-1,H:11-62^82.69%ID^E:3e-22^RecName: Full=Ribulose bisphosphate carboxylase small chain 3A, chloroplastic;^Eukaryota; Viridiplantae; Streptophyta; Embryophyta; Tracheophyta; Spermatophyta; Magnoliophyta; eudicotyledons; Gunneridae; Pentapetalae; rosids; fabids; Fabales; Fabaceae; Papilionoideae; Fabeae; Pisum	.	.	.	GO:0009507^cellular_component^chloroplast`GO:0004497^molecular_function^monooxygenase activity`GO:0016984^molecular_function^ribulose-bisphosphate carboxylase activity`GO:0009853^biological_process^photorespiration`GO:0019253^biological_process^reductive pentose-phosphate cycle	.
TRINITY_DN73548_c0_g1	4.23	1.66	3.31	3.06667	9.4	2.91	0	4.10333	0	0	0	0	0	2.56	3.11	1.89	0	0	-6.27787	0	Rho GDP-dissociation inhibitor-like protein	Rho GDP-dissociation inhibitor-like protein	RHRE_PEA^RHRE_PEA^Q:330-890,H:30-216^84.49%ID^E:1e-107^RecName: Full=Rhicadhesin receptor;^Eukaryota; Viridiplantae; Streptophyta; Embryophyta; Tracheophyta; Spermatophyta; Magnoliophyta; eudicotyledons; Gunneridae; Pentapetalae; rosids; fabids; Fabales; Fabaceae; Papilionoideae; Fabeae; Pisum	RHRE_PEA^RHRE_PEA^Q:28-214,H:30-216^84.49%ID^E:1e-110^RecName: Full=Rhicadhesin receptor;^Eukaryota; Viridiplantae; Streptophyta; Embryophyta; Tracheophyta; Spermatophyta; Magnoliophyta; eudicotyledons; Gunneridae; Pentapetalae; rosids; fabids; Fabales; Fabaceae; Papilionoideae; Fabeae; Pisum	PF00190.19^Cupin_1^Cupin^59-205^E:9.9e-45`PF07883.8^Cupin_2^Cupin domain^94-164^E:1.1e-08	.	GO:0005737^cellular_component^cytoplasm`GO:0005096^molecular_function^GTPase activator activity`GO:0005094^molecular_function^Rho GDP-dissociation inhibitor activity`GO:0009932^biological_process^cell tip growth`GO:0010053^biological_process^root epidermal cell differentiation	GO:0005094^molecular_function^Rho GDP-dissociation inhibitor activity`GO:0005737^cellular_component^cytoplasm
TRINITY_DN124903_c2_g2	16.81	0.36	82.83	33.3333	0	35.61	0	11.87	0	0	0	0	0	60.32	45.67	35.33	0	0	-6.274	0	hypothetical protein	.	RAF2_ARATH^RAF2_ARATH^Q:1-282,H:361-449^54.17%ID^E:2e-15^RecName: Full=Rubisco accumulation factor 2, chloroplastic;^Eukaryota; Viridiplantae; Streptophyta; Embryophyta; Tracheophyta; Spermatophyta; Magnoliophyta; eudicotyledons; Gunneridae; Pentapetalae; rosids; malvids; Brassicales; Brassicaceae; Camelineae; Arabidopsis	.	.	ENOG410YKCB^NA	GO:0009507^cellular_component^chloroplast`GO:0009941^cellular_component^chloroplast envelope`GO:0009570^cellular_component^chloroplast stroma`GO:0005840^cellular_component^ribosome`GO:0032544^biological_process^plastid translation	.
TRINITY_DN95758_c0_g1	42.11	12.9	50.85	35.2867	0	0.18	0.09	0.09	22.92	0	0	7.64	9.28	0	0	3.09333	-8.11419	0	-6.26793	0	cofilin/actin-depolymerizing factor-like protein	cofilin/actin-depolymerizing factor-like protein	ADF4_ARATH^ADF4_ARATH^Q:282-698,H:1-139^83.45%ID^E:6e-72^RecName: Full=Actin-depolymerizing factor 4;^Eukaryota; Viridiplantae; Streptophyta; Embryophyta; Tracheophyta; Spermatophyta; Magnoliophyta; eudicotyledons; Gunneridae; Pentapetalae; rosids; malvids; Brassicales; Brassicaceae; Camelineae; Arabidopsis	ADF4_ARATH^ADF4_ARATH^Q:1-139,H:1-139^83.45%ID^E:6e-86^RecName: Full=Actin-depolymerizing factor 4;^Eukaryota; Viridiplantae; Streptophyta; Embryophyta; Tracheophyta; Spermatophyta; Magnoliophyta; eudicotyledons; Gunneridae; Pentapetalae; rosids; malvids; Brassicales; Brassicaceae; Camelineae; Arabidopsis	PF00241.17^Cofilin_ADF^Cofilin/tropomyosin-type actin-binding protein^14-136^E:3.6e-37	ENOG41122P5^actin-depolymerizing factor	GO:0005622^cellular_component^intracellular	GO:0003779^molecular_function^actin binding`GO:0005622^cellular_component^intracellular
TRINITY_DN125477_c8_g18	0.4	52.56	220.4	91.12	0	70.95	0	23.65	0	0	0	0	0	0	0	0	0	0	-6.26155	0	plastocyanin-like domain protein	.	ENL2_ARATH^ENL2_ARATH^Q:332-162,H:73-129^66.67%ID^E:2e-21^RecName: Full=Early nodulin-like protein 2;^Eukaryota; Viridiplantae; Streptophyta; Embryophyta; Tracheophyta; Spermatophyta; Magnoliophyta; eudicotyledons; Gunneridae; Pentapetalae; rosids; malvids; Brassicales; Brassicaceae; Camelineae; Arabidopsis	ENL2_ARATH^ENL2_ARATH^Q:1-62,H:73-134^64.52%ID^E:6e-25^RecName: Full=Early nodulin-like protein 2;^Eukaryota; Viridiplantae; Streptophyta; Embryophyta; Tracheophyta; Spermatophyta; Magnoliophyta; eudicotyledons; Gunneridae; Pentapetalae; rosids; malvids; Brassicales; Brassicaceae; Camelineae; Arabidopsis	PF02298.14^Cu_bind_like^Plastocyanin-like domain^1-50^E:1e-11	ENOG411137T^Plastocyanin-like domain	.	.
TRINITY_DN66562_c0_g3	36.82	41.11	45.34	41.09	20.4	15.57	47.87	27.9467	0	0	2.81	0.936667	0.55	2.15	1.64	1.44667	0	0	-6.25106	-4.09125	cinnamyl alcohol dehydrogenase-like protein	.	MTDH_FRAAN^MTDH_FRAAN^Q:1-330,H:119-228^76.36%ID^E:1e-43^RecName: Full=Probable mannitol dehydrogenase;^Eukaryota; Viridiplantae; Streptophyta; Embryophyta; Tracheophyta; Spermatophyta; Magnoliophyta; eudicotyledons; Gunneridae; Pentapetalae; rosids; fabids; Rosales; Rosaceae; Rosoideae; Potentilleae; Fragariinae; Fragaria	MTDH_FRAAN^MTDH_FRAAN^Q:1-118,H:119-236^75.42%ID^E:3e-49^RecName: Full=Probable mannitol dehydrogenase;^Eukaryota; Viridiplantae; Streptophyta; Embryophyta; Tracheophyta; Spermatophyta; Magnoliophyta; eudicotyledons; Gunneridae; Pentapetalae; rosids; fabids; Rosales; Rosaceae; Rosoideae; Potentilleae; Fragariinae; Fragaria	PF02826.16^2-Hacid_dh_C^D-isomer specific 2-hydroxyacid dehydrogenase, NAD binding domain^57-117^E:6.4e-07	.	GO:0045551^molecular_function^cinnamyl-alcohol dehydrogenase activity`GO:0052747^molecular_function^sinapyl alcohol dehydrogenase activity`GO:0008270^molecular_function^zinc ion binding`GO:0009809^biological_process^lignin biosynthetic process	.
TRINITY_DN130023_c2_g9	24.64	17.42	22.15	21.4033	0.92	5.78	23.67	10.1233	0	0	2.75	0.916667	0.95	0.22	0.67	0.613333	0	0	-6.24197	0	polygalacturonase plant-like protein	polygalacturonase plant-like protein	PGLR2_CHAOB^PGLR2_CHAOB^Q:149-3,H:55-103^48.98%ID^E:4e-09^RecName: Full=Polygalacturonase;^Eukaryota; Viridiplantae; Streptophyta; Embryophyta; Tracheophyta; Spermatophyta; Pinidae; Cupressales; Cupressaceae; Chamaecyparis	PGLR2_CHAOB^PGLR2_CHAOB^Q:103-151,H:55-103^48.98%ID^E:2e-09^RecName: Full=Polygalacturonase;^Eukaryota; Viridiplantae; Streptophyta; Embryophyta; Tracheophyta; Spermatophyta; Pinidae; Cupressales; Cupressaceae; Chamaecyparis	.	.	GO:0005618^cellular_component^cell wall`GO:0005576^cellular_component^extracellular region`GO:0004650^molecular_function^polygalacturonase activity`GO:0005975^biological_process^carbohydrate metabolic process`GO:0071555^biological_process^cell wall organization	GO:0004650^molecular_function^polygalacturonase activity`GO:0005975^biological_process^carbohydrate metabolic process
TRINITY_DN118751_c4_g32	179.08	42.39	118.44	113.303	82.6	9.04	70.24	53.96	0	1.01	4.15	1.72	4.55	5.96	2.81	4.44	0	0	-6.22577	0	light-harvesting complex I chlorophyll A/B-binding protein	.	CB22_SOYBN^CB22_SOYBN^Q:163-309,H:14-61^73.47%ID^E:6e-17^RecName: Full=Chlorophyll a-b binding protein 2, chloroplastic;^Eukaryota; Viridiplantae; Streptophyta; Embryophyta; Tracheophyta; Spermatophyta; Magnoliophyta; eudicotyledons; Gunneridae; Pentapetalae; rosids; fabids; Fabales; Fabaceae; Papilionoideae; Phaseoleae; Glycine; Soja	.	.	.	GO:0009535^cellular_component^chloroplast thylakoid membrane`GO:0016021^cellular_component^integral component of membrane`GO:0009522^cellular_component^photosystem I`GO:0009523^cellular_component^photosystem II`GO:0016168^molecular_function^chlorophyll binding`GO:0046872^molecular_function^metal ion binding`GO:0009765^biological_process^photosynthesis, light harvesting`GO:0018298^biological_proce…	.
TRINITY_DN107917_c0_g9	22.96	15.24	34.59	24.2633	42.94	53.77	0	32.2367	0	0	0	0	32.75	115.99	229.2	125.98	0	8.08033	-6.22319	0	low temperature and salt responsive family protein	.	RCI2B_ARATH^RCI2B_ARATH^Q:311-192,H:15-54^87.5%ID^E:2e-17^RecName: Full=Hydrophobic protein RCI2B;^Eukaryota; Viridiplantae; Streptophyta; Embryophyta; Tracheophyta; Spermatophyta; Magnoliophyta; eudicotyledons; Gunneridae; Pentapetalae; rosids; malvids; Brassicales; Brassicaceae; Camelineae; Arabidopsis	.	.	COG0401^hydrophobic protein	GO:0016021^cellular_component^integral component of membrane	.
TRINITY_DN123013_c11_g9	146.66	92.09	0	79.5833	135	19.31	152.29	102.2	0	0	0	0	48.37	13.17	1.05	20.8633	0	5.18238	-6.21898	0	.	.	.	.	.	.	.	.
TRINITY_DN124575_c0_g3	104.25	5.81	70.89	60.3167	0.48	15.54	23.88	13.3	0	0	3.44	1.14667	3.64	0	0	1.21333	0	0	-6.21891	0	cytochrome P45. family monooxygenase	cytochrome P45. family monooxygenase	C93E1_SOYBN^C93E1_SOYBN^Q:1-438,H:209-353^86.99%ID^E:1e-83^RecName: Full=Beta-amyrin 24-hydroxylase;^Eukaryota; Viridiplantae; Streptophyta; Embryophyta; Tracheophyta; Spermatophyta; Magnoliophyta; eudicotyledons; Gunneridae; Pentapetalae; rosids; fabids; Fabales; Fabaceae; Papilionoideae; Phaseoleae; Glycine; Soja	C93E1_SOYBN^C93E1_SOYBN^Q:1-146,H:209-353^86.99%ID^E:9e-84^RecName: Full=Beta-amyrin 24-hydroxylase;^Eukaryota; Viridiplantae; Streptophyta; Embryophyta; Tracheophyta; Spermatophyta; Magnoliophyta; eudicotyledons; Gunneridae; Pentapetalae; rosids; fabids; Fabales; Fabaceae; Papilionoideae; Phaseoleae; Glycine; Soja	PF00067.19^p450^Cytochrome P450^22-145^E:7.4e-21	COG2124^Cytochrome p450	GO:0016021^cellular_component^integral component of membrane`GO:0020037^molecular_function^heme binding`GO:0005506^molecular_function^iron ion binding`GO:0004497^molecular_function^monooxygenase activity`GO:0016705^molecular_function^oxidoreductase activity, acting on paired donors, with incorporation or reduction of molecular oxygen	GO:0005506^molecular_function^iron ion binding`GO:0016705^molecular_function^oxidoreductase activity, acting on paired donors, with incorporation or reduction of molecular oxygen`GO:0020037^molecular_function^heme binding`GO:0055114^biological_process^oxidation-reduction process
TRINITY_DN124435_c3_g28	92.14	125.9	138.26	118.767	35.35	24.48	129.66	63.1633	0.39	0.75	16.31	5.81667	1.25	3.23	6.38	3.62	0	0	-6.20742	-4.02715	2OG-Fe(II) oxygenase family oxidoreductase	.	DIOX2_PAPSO^DIOX2_PAPSO^Q:558-376,H:284-344^44.26%ID^E:5e-09^RecName: Full=Probable 2-oxoglutarate/Fe(II)-dependent dioxygenase;^Eukaryota; Viridiplantae; Streptophyta; Embryophyta; Tracheophyta; Spermatophyta; Magnoliophyta; eudicotyledons; Ranunculales; Papaveraceae; Papaveroideae; Papaver	.	.	.	GO:0046872^molecular_function^metal ion binding`GO:0016491^molecular_function^oxidoreductase activity	.
TRINITY_DN112092_c1_g29	503.7	284.12	627.12	471.647	340.22	215.63	0	185.283	27.1	0	0	9.03333	0	0	0	0	0	0	-6.18801	0	hypothetical protein	.	RR31_ARATH^RR31_ARATH^Q:1-192,H:55-118^70.31%ID^E:2e-19^RecName: Full=30S ribosomal protein S31, chloroplastic;^Eukaryota; Viridiplantae; Streptophyta; Embryophyta; Tracheophyta; Spermatophyta; Magnoliophyta; eudicotyledons; Gunneridae; Pentapetalae; rosids; malvids; Brassicales; Brassicaceae; Camelineae; Arabidopsis	.	.	ENOG410XX58^Ribosomal protein	.	.
TRINITY_DN130023_c2_g14	30.38	29.1	41.38	33.62	15.48	9.64	35.65	20.2567	0.27	0	2.33	0.866667	1.05	1.14	0.53	0.906667	0	0	-6.17871	-4.18194	NB-ARC domain disease resistance protein	.	.	.	.	.	.	.
TRINITY_DN127038_c4_g2	6.99	5.77	16.85	9.87	0.16	10.64	1.19	3.99667	0	0	8.84	2.94667	5.48	5.71	5.25	5.48	0	5.31382	-6.17035	0	hypothetical protein	.	.	.	.	.	.	.
TRINITY_DN131110_c3_g37	60.34	25.44	36.43	40.7367	0.76	14.98	0	5.24667	0	1.6	0	0.533333	0	5.92	0	1.97333	0	0	-6.16155	0	methyltransferase type 11	.	.	.	.	.	.	.
TRINITY_DN108896_c3_g29	32.99	88.89	43.63	55.17	5.2	6.52	39.46	17.06	0	0	3.47	1.15667	0	18.28	0	6.09333	0	0	-6.15227	0	ribulose bisphosphate carboxylase small chain	.	RBS3_PEA^RBS3_PEA^Q:179-3,H:14-72^83.05%ID^E:2e-27^RecName: Full=Ribulose bisphosphate carboxylase small chain 3A, chloroplastic;^Eukaryota; Viridiplantae; Streptophyta; Embryophyta; Tracheophyta; Spermatophyta; Magnoliophyta; eudicotyledons; Gunneridae; Pentapetalae; rosids; fabids; Fabales; Fabaceae; Papilionoideae; Fabeae; Pisum	.	.	.	GO:0009507^cellular_component^chloroplast`GO:0004497^molecular_function^monooxygenase activity`GO:0016984^molecular_function^ribulose-bisphosphate carboxylase activity`GO:0009853^biological_process^photorespiration`GO:0019253^biological_process^reductive pentose-phosphate cycle	.
TRINITY_DN84081_c0_g1	19.54	70.78	62.57	50.9633	14.19	6.73	208.27	76.3967	1.95	0	0	0.65	10.72	2.5	1.71	4.97667	0	0	-6.14081	0	1-cys peroxiredoxin PER1	.	BAS1B_ARATH^BAS1B_ARATH^Q:204-1,H:62-130^81.16%ID^E:3e-30^RecName: Full=2-Cys peroxiredoxin BAS1-like, chloroplastic;^Eukaryota; Viridiplantae; Streptophyta; Embryophyta; Tracheophyta; Spermatophyta; Magnoliophyta; eudicotyledons; Gunneridae; Pentapetalae; rosids; malvids; Brassicales; Brassicaceae; Camelineae; Arabidopsis	BAS1B_ARATH^BAS1B_ARATH^Q:41-107,H:63-130^82.35%ID^E:5e-31^RecName: Full=2-Cys peroxiredoxin BAS1-like, chloroplastic;^Eukaryota; Viridiplantae; Streptophyta; Embryophyta; Tracheophyta; Spermatophyta; Magnoliophyta; eudicotyledons; Gunneridae; Pentapetalae; rosids; malvids; Brassicales; Brassicaceae; Camelineae; Arabidopsis	PF00578.18^AhpC-TSA^AhpC/TSA family^59-107^E:3e-12	COG0450^alkyl hydroperoxide reductase	GO:0048046^cellular_component^apoplast`GO:0009507^cellular_component^chloroplast`GO:0009570^cellular_component^chloroplast stroma`GO:0010319^cellular_component^stromule`GO:0004601^molecular_function^peroxidase activity`GO:0051920^molecular_function^peroxiredoxin activity`GO:0098869^biological_process^cellular oxidant detoxification`GO:0042742^biological_process^defense response to bacterium`GO:00…	.
TRINITY_DN118704_c3_g5	18.3	1.71	22.58	14.1967	29.6	15.24	0	14.9467	0	0	0	0	16.87	0	19.49	12.12	0	0	-6.1339	0	calcium homeostasis regulator CHoR1, putative	calcium homeostasis regulator CHoR1, putative	.	.	.	.	.	.
TRINITY_DN112071_c0_g3	0.06	15.72	3.65	6.47667	0	16.29	4.58	6.95667	0	0	0	0	41.64	9.73	0	17.1233	0	0	-6.12589	0	DUF4283 domain protein	.	.	.	PF14111.3^DUF4283^Domain of unknown function (DUF4283)^91-218^E:4.3e-19`PF14392.3^zf-CCHC_4^Zinc knuckle^220-266^E:1.6e-08	.	.	.
TRINITY_DN131373_c0_g17	11.37	4.72	17.05	11.0467	23.59	3.64	8.19	11.8067	0	0	0	0	0.71	2.46	0.34	1.17	0	0	-6.12575	0	ClC chloride channel family protein	ClC chloride channel family protein	CLCA_ARATH^CLCA_ARATH^Q:478-2,H:613-770^72.33%ID^E:4e-62^RecName: Full=Chloride channel protein CLC-a;^Eukaryota; Viridiplantae; Streptophyta; Embryophyta; Tracheophyta; Spermatophyta; Magnoliophyta; eudicotyledons; Gunneridae; Pentapetalae; rosids; malvids; Brassicales; Brassicaceae; Camelineae; Arabidopsis	CLCA_ARATH^CLCA_ARATH^Q:1-159,H:613-770^72.33%ID^E:2e-73^RecName: Full=Chloride channel protein CLC-a;^Eukaryota; Viridiplantae; Streptophyta; Embryophyta; Tracheophyta; Spermatophyta; Magnoliophyta; eudicotyledons; Gunneridae; Pentapetalae; rosids; malvids; Brassicales; Brassicaceae; Camelineae; Arabidopsis	PF00571.25^CBS^CBS domain^94-146^E:0.00018	COG0038^chloride channel	GO:0034707^cellular_component^chloride channel complex`GO:0005622^cellular_component^intracellular`GO:0015112^molecular_function^nitrate transmembrane transporter activity`GO:0005247^molecular_function^voltage-gated chloride channel activity`GO:0006821^biological_process^chloride transport`GO:0015706^biological_process^nitrate transport`GO:0010167^biological_process^response to nitrate	GO:0005247^molecular_function^voltage-gated chloride channel activity`GO:0006821^biological_process^chloride transport`GO:0055085^biological_process^transmembrane transport`GO:0016020^cellular_component^membrane
TRINITY_DN124409_c7_g15	43.5	55.66	18.6	39.2533	35.07	6.62	40.18	27.29	7.49	0	0	2.49667	0	7.51	3.34	3.61667	0	0	-6.12189	0	.	.	.	.	.	.	.	.
TRINITY_DN107428_c2_g2	466.45	331.7	632.17	476.773	0.04	196.58	0	65.54	0	12.23	284.29	98.84	127.94	282.8	663.55	358.097	-7.82853	5.25859	-6.11195	0	6.S ribosomal L34-like protein	6.S ribosomal L34-like protein	RL34_PEA^RL34_PEA^Q:154-435,H:1-94^98.94%ID^E:1e-59^RecName: Full=60S ribosomal protein L34;^Eukaryota; Viridiplantae; Streptophyta; Embryophyta; Tracheophyta; Spermatophyta; Magnoliophyta; eudicotyledons; Gunneridae; Pentapetalae; rosids; fabids; Fabales; Fabaceae; Papilionoideae; Fabeae; Pisum	.	.	.	GO:0005840^cellular_component^ribosome`GO:0003735^molecular_function^structural constituent of ribosome`GO:0006412^biological_process^translation	GO:0003735^molecular_function^structural constituent of ribosome`GO:0006412^biological_process^translation`GO:0005622^cellular_component^intracellular`GO:0005840^cellular_component^ribosome
TRINITY_DN124229_c10_g37	11.21	39.41	3.45	18.0233	0	26.61	0.92	9.17667	0	2.49	0	0.83	1.84	0.64	0	0.826667	0	0	-6.11092	0	early light-induced-like protein	.	ELI_PEA^ELI_PEA^Q:6-218,H:126-196^84.51%ID^E:2e-33^RecName: Full=Early light-induced protein, chloroplastic;^Eukaryota; Viridiplantae; Streptophyta; Embryophyta; Tracheophyta; Spermatophyta; Magnoliophyta; eudicotyledons; Gunneridae; Pentapetalae; rosids; fabids; Fabales; Fabaceae; Papilionoideae; Fabeae; Pisum	.	.	.	GO:0031969^cellular_component^chloroplast membrane`GO:0016021^cellular_component^integral component of membrane	.
TRINITY_DN120357_c0_g2	15.32	12.97	3.24	10.51	2.23	14.15	7.36	7.91333	0	2.04	0	0.68	6.23	20.23	16.34	14.2667	0	6.58682	-6.10646	0	hypothetical protein	.	.	.	.	.	GO:0009507^cellular_component^chloroplast`GO:0005840^cellular_component^ribosome`GO:0019843^molecular_function^rRNA binding	.
TRINITY_DN116785_c1_g13	668.77	218.73	1000.55	629.35	0	380.82	666.76	349.193	6.54	0	69.08	25.2067	3.57	91.72	22.41	39.2333	0	0	-6.08796	0	transmembrane protein, putative	transmembrane protein, putative	.	.	.	.	GO:0009507^cellular_component^chloroplast`GO:0009535^cellular_component^chloroplast thylakoid membrane`GO:0016021^cellular_component^integral component of membrane`GO:0016020^cellular_component^membrane`GO:0010598^cellular_component^NAD(P)H dehydrogenase complex (plastoquinone)`GO:0009773^biological_process^photosynthetic electron transport in photosystem I	.
TRINITY_DN120273_c1_g10	5.96	37.04	193.07	78.69	0	0.44	0	0.146667	0	6.27	0	2.09	0	0	0	0	-7.32655	0	-6.07989	0	gibberellin-regulated family protein	.	GASA4_ARATH^GASA4_ARATH^Q:324-1,H:1-97^55.56%ID^E:2e-21^RecName: Full=Gibberellin-regulated protein 4;^Eukaryota; Viridiplantae; Streptophyta; Embryophyta; Tracheophyta; Spermatophyta; Magnoliophyta; eudicotyledons; Gunneridae; Pentapetalae; rosids; malvids; Brassicales; Brassicaceae; Camelineae; Arabidopsis	GASA4_ARATH^GASA4_ARATH^Q:6-100,H:5-97^62.11%ID^E:2e-36^RecName: Full=Gibberellin-regulated protein 4;^Eukaryota; Viridiplantae; Streptophyta; Embryophyta; Tracheophyta; Spermatophyta; Magnoliophyta; eudicotyledons; Gunneridae; Pentapetalae; rosids; malvids; Brassicales; Brassicaceae; Camelineae; Arabidopsis	PF02704.11^GASA^Gibberellin regulated protein^50-100^E:1.1e-17	ENOG410YQ6U^Gibberellin-regulated protein	.	.
TRINITY_DN112092_c1_g7	205.2	180.89	281.85	222.647	21.51	77.42	0	32.9767	3.23	8.64	0	3.95667	32.66	0	2.26	11.64	0	0	-6.0601	0	hypothetical protein	.	RR31_SPIOL^RR31_SPIOL^Q:160-246,H:53-81^93.1%ID^E:2e-11^RecName: Full=30S ribosomal protein S31, chloroplastic;^Eukaryota; Viridiplantae; Streptophyta; Embryophyta; Tracheophyta; Spermatophyta; Magnoliophyta; eudicotyledons; Gunneridae; Pentapetalae; Caryophyllales; Amaranthaceae; Chenopodioideae; Anserineae; Spinacia	.	.	.	.	.
TRINITY_DN119312_c1_g24	44.46	198.23	3.27	81.9867	72.01	7.58	432.55	170.713	0	0	0	0	0	1.26	2.48	1.24667	0	0	-6.05331	0	light-harvesting complex I chlorophyll A/B-binding protein	.	CB21_CUCSA^CB21_CUCSA^Q:275-3,H:76-166^98.9%ID^E:7e-60^RecName: Full=Chlorophyll a-b binding protein of LHCII type I, chloroplastic;^Eukaryota; Viridiplantae; Streptophyta; Embryophyta; Tracheophyta; Spermatophyta; Magnoliophyta; eudicotyledons; Gunneridae; Pentapetalae; rosids; fabids; Cucurbitales; Cucurbitaceae; Benincaseae; Cucumis	.	.	.	GO:0009941^cellular_component^chloroplast envelope`GO:0009535^cellular_component^chloroplast thylakoid membrane`GO:0016021^cellular_component^integral component of membrane`GO:0009522^cellular_component^photosystem I`GO:0009523^cellular_component^photosystem II`GO:0010287^cellular_component^plastoglobule`GO:0016168^molecular_function^chlorophyll binding`GO:0046872^molecular_function^metal ion bin…	.
TRINITY_DN118751_c4_g20	312.86	103.63	257.36	224.617	95.59	27.17	207.49	110.083	0.86	2.63	8.02	3.83667	9.13	3.28	2.45	4.95333	0	0	-6.05209	0	light-harvesting complex I chlorophyll A/B-binding protein	.	CB22_SOYBN^CB22_SOYBN^Q:163-288,H:14-54^69.05%ID^E:1e-11^RecName: Full=Chlorophyll a-b binding protein 2, chloroplastic;^Eukaryota; Viridiplantae; Streptophyta; Embryophyta; Tracheophyta; Spermatophyta; Magnoliophyta; eudicotyledons; Gunneridae; Pentapetalae; rosids; fabids; Fabales; Fabaceae; Papilionoideae; Phaseoleae; Glycine; Soja	.	.	.	GO:0009941^cellular_component^chloroplast envelope`GO:0009535^cellular_component^chloroplast thylakoid membrane`GO:0016021^cellular_component^integral component of membrane`GO:0009522^cellular_component^photosystem I`GO:0009523^cellular_component^photosystem II`GO:0010287^cellular_component^plastoglobule`GO:0016168^molecular_function^chlorophyll binding`GO:0046872^molecular_function^metal ion bin…	.
TRINITY_DN83330_c0_g2	38.41	66.21	91.5	65.3733	24.7	9.45	21.78	18.6433	0	0	3.08	1.02667	0	5.63	3.38	3.00333	0	0	-6.05209	0	light-harvesting complex I chlorophyll A/B-binding protein	.	CB2G_SOLLC^CB2G_SOLLC^Q:296-3,H:118-215^97.96%ID^E:7e-63^RecName: Full=Chlorophyll a-b binding protein 3C, chloroplastic;^Eukaryota; Viridiplantae; Streptophyta; Embryophyta; Tracheophyta; Spermatophyta; Magnoliophyta; eudicotyledons; Gunneridae; Pentapetalae; asterids; lamiids; Solanales; Solanaceae; Solanoideae; Solaneae; Solanum; Lycopersicon	.	.	ENOG410ZHBU^Chlorophyll A-B binding protein	GO:0009941^cellular_component^chloroplast envelope`GO:0009535^cellular_component^chloroplast thylakoid membrane`GO:0016021^cellular_component^integral component of membrane`GO:0009522^cellular_component^photosystem I`GO:0009523^cellular_component^photosystem II`GO:0010287^cellular_component^plastoglobule`GO:0016168^molecular_function^chlorophyll binding`GO:0046872^molecular_function^metal ion bin…	.
TRINITY_DN122729_c10_g10	13.49	6.1	11.71	10.4333	8.45	1.5	4.62	4.85667	0	0	0	0	6.16	2.38	0	2.84667	0	0	-6.03867	0	.	.	.	.	.	.	.	.
TRINITY_DN119312_c1_g4	1365.87	894.7	563.37	941.313	594.55	118.33	1704.77	805.883	8.05	5.5	64.1	25.8833	18.3	54.71	64.44	45.8167	0	0	-6.0323	0	light-harvesting complex I chlorophyll A/B-binding protein	light-harvesting complex I chlorophyll A/B-binding protein	CB2D_SOLLC^CB2D_SOLLC^Q:287-3,H:21-115^94.74%ID^E:6e-61^RecName: Full=Chlorophyll a-b binding protein 1D;^Eukaryota; Viridiplantae; Streptophyta; Embryophyta; Tracheophyta; Spermatophyta; Magnoliophyta; eudicotyledons; Gunneridae; Pentapetalae; asterids; lamiids; Solanales; Solanaceae; Solanoideae; Solaneae; Solanum; Lycopersicon	.	.	ENOG410ZHBU^Chlorophyll A-B binding protein	GO:0009535^cellular_component^chloroplast thylakoid membrane`GO:0016021^cellular_component^integral component of membrane`GO:0009522^cellular_component^photosystem I`GO:0009523^cellular_component^photosystem II`GO:0016168^molecular_function^chlorophyll binding`GO:0046872^molecular_function^metal ion binding`GO:0009765^biological_process^photosynthesis, light harvesting`GO:0018298^biological_proce…	.
TRINITY_DN119312_c1_g31	211.25	221.17	72.72	168.38	150.59	33.01	127.28	103.627	0	3.87	14.15	6.00667	7.45	11.52	47.91	22.2933	0	0	-6.01579	0	light-harvesting complex I chlorophyll A/B-binding protein	.	CB21_MAIZE^CB21_MAIZE^Q:305-3,H:83-183^98.02%ID^E:1e-66^RecName: Full=Chlorophyll a-b binding protein 1, chloroplastic;^Eukaryota; Viridiplantae; Streptophyta; Embryophyta; Tracheophyta; Spermatophyta; Magnoliophyta; Liliopsida; Poales; Poaceae; PACMAD clade; Panicoideae; Andropogonodae; Andropogoneae; Tripsacinae; Zea	CB21_MAIZE^CB21_MAIZE^Q:5-105,H:83-183^98.02%ID^E:1e-66^RecName: Full=Chlorophyll a-b binding protein 1, chloroplastic;^Eukaryota; Viridiplantae; Streptophyta; Embryophyta; Tracheophyta; Spermatophyta; Magnoliophyta; Liliopsida; Poales; Poaceae; PACMAD clade; Panicoideae; Andropogonodae; Andropogoneae; Tripsacinae; Zea	PF00504.18^Chloroa_b-bind^Chlorophyll A-B binding protein^4-98^E:9.4e-18	ENOG410ZHBU^Chlorophyll A-B binding protein	GO:0009941^cellular_component^chloroplast envelope`GO:0009535^cellular_component^chloroplast thylakoid membrane`GO:0016021^cellular_component^integral component of membrane`GO:0009522^cellular_component^photosystem I`GO:0009523^cellular_component^photosystem II`GO:0010287^cellular_component^plastoglobule`GO:0016168^molecular_function^chlorophyll binding`GO:0046872^molecular_function^metal ion bin…	.
TRINITY_DN105240_c0_g1	15.59	18.36	13.94	15.9633	14.11	12.46	21.01	15.86	0	0.57	1.65	0.74	0.46	2.16	1.08	1.23333	0	0	-6.0147	-3.94554	hydroxysteroid 11-beta-dehydrogenase-like protein	.	HSD1B_ARATH^HSD1B_ARATH^Q:1223-405,H:27-310^49.12%ID^E:1e-87^RecName: Full=11-beta-hydroxysteroid dehydrogenase 1B;^Eukaryota; Viridiplantae; Streptophyta; Embryophyta; Tracheophyta; Spermatophyta; Magnoliophyta; eudicotyledons; Gunneridae; Pentapetalae; rosids; malvids; Brassicales; Brassicaceae; Camelineae; Arabidopsis	HSD1B_ARATH^HSD1B_ARATH^Q:1-299,H:1-310^46.95%ID^E:4e-93^RecName: Full=11-beta-hydroxysteroid dehydrogenase 1B;^Eukaryota; Viridiplantae; Streptophyta; Embryophyta; Tracheophyta; Spermatophyta; Magnoliophyta; eudicotyledons; Gunneridae; Pentapetalae; rosids; malvids; Brassicales; Brassicaceae; Camelineae; Arabidopsis	PF00106.22^adh_short^short chain dehydrogenase^48-242^E:2.5e-46`PF08659.7^KR^KR domain^49-137^E:3.5e-05`PF13561.3^adh_short_C2^Enoyl-(Acyl carrier protein) reductase^54-243^E:5.4e-33	COG1028^Dehydrogenase reductase	.	.
TRINITY_DN109836_c0_g1	3.85	7.96	6.09	5.96667	1.28	1.56	8.13	3.65667	0	0.35	0	0.116667	0	0.33	0.11	0.146667	0	0	-5.99818	0	transcription factor TFIID protein	.	RAD_ANTMA^RAD_ANTMA^Q:667-431,H:14-93^65.43%ID^E:3e-28^RecName: Full=Transcription factor RADIALIS;^Eukaryota; Viridiplantae; Streptophyta; Embryophyta; Tracheophyta; Spermatophyta; Magnoliophyta; eudicotyledons; Gunneridae; Pentapetalae; asterids; lamiids; Lamiales; Plantaginaceae; Antirrhineae; Antirrhinum	RAD_ANTMA^RAD_ANTMA^Q:76-166,H:1-93^64.89%ID^E:2e-34^RecName: Full=Transcription factor RADIALIS;^Eukaryota; Viridiplantae; Streptophyta; Embryophyta; Tracheophyta; Spermatophyta; Magnoliophyta; eudicotyledons; Gunneridae; Pentapetalae; asterids; lamiids; Lamiales; Plantaginaceae; Antirrhineae; Antirrhinum	PF00249.28^Myb_DNA-binding^Myb-like DNA-binding domain^83-129^E:3.3e-06	.	GO:0005634^cellular_component^nucleus`GO:0003677^molecular_function^DNA binding`GO:0006352^biological_process^DNA-templated transcription, initiation	.
TRINITY_DN124986_c2_g5	20.3	29.35	22.53	24.06	2.16	1.24	1.8	1.73333	0.49	0	0	0.163333	0.64	9	5.8	5.14667	-3.77849	0	-5.99328	0	SecE/sec61-gamma subunit of protein translocation complex protein	SecE/sec61-gamma subunit of protein translocation complex protein	.	.	.	.	GO:0009507^cellular_component^chloroplast`GO:0009535^cellular_component^chloroplast thylakoid membrane`GO:0016021^cellular_component^integral component of membrane`GO:0015450^molecular_function^P-P-bond-hydrolysis-driven protein transmembrane transporter activity`GO:0009306^biological_process^protein secretion`GO:0006605^biological_process^protein targeting	GO:0006605^biological_process^protein targeting`GO:0006886^biological_process^intracellular protein transport`GO:0016020^cellular_component^membrane
TRINITY_DN130779_c5_g20	30.58	9.85	40.7	27.0433	0.53	23.66	7.89	10.6933	0	0	0.41	0.136667	0.76	0	0	0.253333	0	0	-5.9859	0	polygalacturonase non-catalytic protein	polygalacturonase non-catalytic protein	GP2_SOLLC^GP2_SOLLC^Q:443-231,H:559-629^83.1%ID^E:6e-40^RecName: Full=Polygalacturonase non-catalytic subunit AroGP2;^Eukaryota; Viridiplantae; Streptophyta; Embryophyta; Tracheophyta; Spermatophyta; Magnoliophyta; eudicotyledons; Gunneridae; Pentapetalae; asterids; lamiids; Solanales; Solanaceae; Solanoideae; Solaneae; Solanum; Lycopersicon	.	.	ENOG410YDAC^Noncatalytic subunit	GO:0048046^cellular_component^apoplast`GO:0005618^cellular_component^cell wall`GO:0071555^biological_process^cell wall organization`GO:0009835^biological_process^fruit ripening	.
TRINITY_DN119672_c2_g13	10.78	11.91	16.2	12.9633	9.65	3.87	13.66	9.06	0	0	0	0	0.49	0.94	0.48	0.636667	0	0	-5.98413	0	hypothetical protein	hypothetical protein	.	.	.	.	.	.
TRINITY_DN119799_c0_g1	19.49	22.83	19.11	20.4767	4.98	6.25	25.65	12.2933	0	0	0	0	5.09	3.92	0	3.00333	0	0	-5.97993	0	.	.	.	.	.	.	.	.
TRINITY_DN125408_c2_g2	212.14	206.9	421.62	280.22	10.6	1.32	3.34	5.08667	13.5	2.49	2.1	6.03	1.53	0.64	1.63	1.26667	-6.29688	0	-5.97124	0	.	.	.	.	.	.	.	.
TRINITY_DN128599_c0_g2	22.92	12.73	20.23	18.6267	0.5	0.16	10.29	3.65	0.14	0	0.59	0.243333	0.19	2.17	0.43	0.93	0	0	-5.95984	0	expansin-like protein B1	.	EXB16_ORYSJ^EXB16_ORYSJ^Q:218-6,H:131-201^77.46%ID^E:1e-32^RecName: Full=Expansin-B16;^Eukaryota; Viridiplantae; Streptophyta; Embryophyta; Tracheophyta; Spermatophyta; Magnoliophyta; Liliopsida; Poales; Poaceae; BOP clade; Oryzoideae; Oryzeae; Oryzinae; Oryza	.	.	ENOG410YA5Q^May cause loosening and extension of plant cell walls by disrupting non-covalent bonding between cellulose microfibrils and matrix glucans. No enzymatic activity has been found. May be required for rapid internodal elongation in deepwater rice during submergence (By similarity)	GO:0005618^cellular_component^cell wall`GO:0005576^cellular_component^extracellular region`GO:0016020^cellular_component^membrane`GO:0009506^cellular_component^plasmodesma`GO:0071555^biological_process^cell wall organization`GO:0019953^biological_process^sexual reproduction`GO:0006949^biological_process^syncytium formation	.
TRINITY_DN128261_c2_g20	0.07	10.16	14.53	8.25333	0	21.12	3.84	8.32	0	0	0	0	7.11	9.67	0	5.59333	0	0	-5.95538	0	.	.	.	.	.	.	.	.
TRINITY_DN108896_c3_g20	7007.33	6349.08	7901.16	7085.86	3315.25	1619.58	5836.84	3590.56	50.53	48.91	572.55	223.997	184.74	362.11	409.96	318.937	0	0	-5.92719	-3.63309	ribulose bisphosphate carboxylase small chain	.	RBS_MEDSA^RBS_MEDSA^Q:212-3,H:58-127^90%ID^E:6e-43^RecName: Full=Ribulose bisphosphate carboxylase small chain, chloroplastic;^Eukaryota; Viridiplantae; Streptophyta; Embryophyta; Tracheophyta; Spermatophyta; Magnoliophyta; eudicotyledons; Gunneridae; Pentapetalae; rosids; fabids; Fabales; Fabaceae; Papilionoideae; Trifolieae; Medicago	.	.	.	GO:0009507^cellular_component^chloroplast`GO:0004497^molecular_function^monooxygenase activity`GO:0016984^molecular_function^ribulose-bisphosphate carboxylase activity`GO:0009853^biological_process^photorespiration`GO:0019253^biological_process^reductive pentose-phosphate cycle	.
TRINITY_DN130023_c2_g3	24.8	10.52	29.37	21.5633	3.36	3.26	15.41	7.34333	0.12	0	2	0.706667	0	0.71	0.15	0.286667	0	0	-5.92504	-4.62148	polygalacturonase	.	PGLR4_ARATH^PGLR4_ARATH^Q:763-302,H:309-463^52.56%ID^E:8e-48^RecName: Full=Polygalacturonase At1g48100;^Eukaryota; Viridiplantae; Streptophyta; Embryophyta; Tracheophyta; Spermatophyta; Magnoliophyta; eudicotyledons; Gunneridae; Pentapetalae; rosids; malvids; Brassicales; Brassicaceae; Camelineae; Arabidopsis	PGLR4_ARATH^PGLR4_ARATH^Q:1-154,H:309-463^52.56%ID^E:8e-49^RecName: Full=Polygalacturonase At1g48100;^Eukaryota; Viridiplantae; Streptophyta; Embryophyta; Tracheophyta; Spermatophyta; Magnoliophyta; eudicotyledons; Gunneridae; Pentapetalae; rosids; malvids; Brassicales; Brassicaceae; Camelineae; Arabidopsis	PF00295.14^Glyco_hydro_28^Glycosyl hydrolases family 28^1-118^E:4e-32	COG5434^Glycoside hydrolase family 28	.	.
TRINITY_DN118089_c0_g1	15.94	21.06	10.17	15.7233	0	8.45	0	2.81667	0	1.71	0	0.57	0	0	0	0	0	0	-5.91643	0	.	.	.	.	.	.	.	.
TRINITY_DN119672_c2_g4	20.53	45.2	36.68	34.1367	26.04	7.34	25.73	19.7033	0	0	2.41	0.803333	1.79	1.16	0.59	1.18	0	0	-5.91088	0	hypothetical protein	hypothetical protein	.	.	.	.	.	.
TRINITY_DN181990_c0_g1	1.25	1.09	2.06	1.46667	1580.48	0.53	0.73	527.247	0	0	0.04	0.0133333	0	3.28	0.7	1.32667	0	0	-5.90604	0	heat shock cognate 7. kDa protein	heat shock cognate 7. kDa protein	HSP70_NEUCR^HSP70_NEUCR^Q:2230-410,H:4-610^91.27%ID^E:0^RecName: Full=Heat shock 70 kDa protein;^Eukaryota; Fungi; Dikarya; Ascomycota; Pezizomycotina; Sordariomycetes; Sordariomycetidae; Sordariales; Sordariaceae; Neurospora	HSP70_NEUCR^HSP70_NEUCR^Q:7-613,H:4-610^91.27%ID^E:0^RecName: Full=Heat shock 70 kDa protein;^Eukaryota; Fungi; Dikarya; Ascomycota; Pezizomycotina; Sordariomycetes; Sordariomycetidae; Sordariales; Sordariaceae; Neurospora	PF00012.17^HSP70^Hsp70 protein^7-613^E:1.4e-265`PF06723.10^MreB_Mbl^MreB/Mbl protein^139-375^E:1.2e-15	.	GO:0048046^cellular_component^apoplast`GO:0005618^cellular_component^cell wall`GO:0005829^cellular_component^cytosol`GO:0005794^cellular_component^Golgi apparatus`GO:0005739^cellular_component^mitochondrion`GO:0005634^cellular_component^nucleus`GO:0005886^cellular_component^plasma membrane`GO:0005774^cellular_component^vacuolar membrane`GO:0005524^molecular_function^ATP binding`GO:0031625^molecul…	.
TRINITY_DN96719_c0_g5	284.12	1252.02	81.82	539.32	2.69	20.37	4.94	9.33333	0	17.89	95.44	37.7767	3.76	1.63	14.25	6.54667	0	0	-5.90477	0	fructose-bisphosphate aldolase class I	.	ALFC_SPIOL^ALFC_SPIOL^Q:81-392,H:2-103^75%ID^E:1e-42^RecName: Full=Fructose-bisphosphate aldolase, chloroplastic;^Eukaryota; Viridiplantae; Streptophyta; Embryophyta; Tracheophyta; Spermatophyta; Magnoliophyta; eudicotyledons; Gunneridae; Pentapetalae; Caryophyllales; Amaranthaceae; Chenopodioideae; Anserineae; Spinacia	ALFC_SPIOL^ALFC_SPIOL^Q:4-107,H:2-103^75%ID^E:4e-43^RecName: Full=Fructose-bisphosphate aldolase, chloroplastic;^Eukaryota; Viridiplantae; Streptophyta; Embryophyta; Tracheophyta; Spermatophyta; Magnoliophyta; eudicotyledons; Gunneridae; Pentapetalae; Caryophyllales; Amaranthaceae; Chenopodioideae; Anserineae; Spinacia	PF00274.16^Glycolytic^Fructose-bisphosphate aldolase class-I^56-102^E:8.8e-16	.	GO:0009507^cellular_component^chloroplast`GO:0005737^cellular_component^cytoplasm`GO:0004332^molecular_function^fructose-bisphosphate aldolase activity`GO:0006096^biological_process^glycolytic process	.
TRINITY_DN108896_c3_g37	287.68	210.57	205.49	234.58	119.45	18.9	106.74	81.6967	0	0	0	0	0	19.62	0	6.54	0	0	-5.89881	0	ribulose bisphosphate carboxylase small chain	.	RBS3_PEA^RBS3_PEA^Q:201-4,H:115-180^87.88%ID^E:2e-38^RecName: Full=Ribulose bisphosphate carboxylase small chain 3A, chloroplastic;^Eukaryota; Viridiplantae; Streptophyta; Embryophyta; Tracheophyta; Spermatophyta; Magnoliophyta; eudicotyledons; Gunneridae; Pentapetalae; rosids; fabids; Fabales; Fabaceae; Papilionoideae; Fabeae; Pisum	.	.	.	GO:0009507^cellular_component^chloroplast`GO:0004497^molecular_function^monooxygenase activity`GO:0016984^molecular_function^ribulose-bisphosphate carboxylase activity`GO:0009853^biological_process^photorespiration`GO:0019253^biological_process^reductive pentose-phosphate cycle	.
TRINITY_DN112099_c0_g1	21.45	14.69	29.65	21.93	10.81	6.17	23.1	13.36	0.13	0.37	1.19	0.563333	1.58	1.06	1.36	1.33333	0	0	-5.89114	-3.17796	polygalacturonase/glycoside hydrolase family protein	polygalacturonase/glycoside hydrolase family protein	PGLR_VITVI^PGLR_VITVI^Q:564-1898,H:41-484^79.1%ID^E:0^RecName: Full=Probable polygalacturonase;^Eukaryota; Viridiplantae; Streptophyta; Embryophyta; Tracheophyta; Spermatophyta; Magnoliophyta; eudicotyledons; Gunneridae; Pentapetalae; rosids; Vitales; Vitaceae; Vitis	PGLR_VITVI^PGLR_VITVI^Q:21-469,H:41-488^78.84%ID^E:0^RecName: Full=Probable polygalacturonase;^Eukaryota; Viridiplantae; Streptophyta; Embryophyta; Tracheophyta; Spermatophyta; Magnoliophyta; eudicotyledons; Gunneridae; Pentapetalae; rosids; Vitales; Vitaceae; Vitis	PF12708.4^Pectate_lyase_3^Pectate lyase superfamily protein^45-102^E:1.3e-08`PF00295.14^Glyco_hydro_28^Glycosyl hydrolases family 28^136-420^E:1.1e-38	COG5434^Glycoside hydrolase family 28	GO:0016021^cellular_component^integral component of membrane`GO:0004650^molecular_function^polygalacturonase activity`GO:0005975^biological_process^carbohydrate metabolic process	GO:0004650^molecular_function^polygalacturonase activity`GO:0005975^biological_process^carbohydrate metabolic process
TRINITY_DN120273_c2_g4	193.26	138.5	206.62	179.46	35.92	51.12	209.16	98.7333	0.62	3.24	20.58	8.14667	2.58	1.53	5.16	3.09	0	0	-5.87059	-4.81764	GASA/GAST/Snakin	.	GAST1_SOLLC^GAST1_SOLLC^Q:2-205,H:45-112^79.41%ID^E:2e-29^RecName: Full=Protein GAST1;^Eukaryota; Viridiplantae; Streptophyta; Embryophyta; Tracheophyta; Spermatophyta; Magnoliophyta; eudicotyledons; Gunneridae; Pentapetalae; asterids; lamiids; Solanales; Solanaceae; Solanoideae; Solaneae; Solanum; Lycopersicon	.	.	.	GO:0005576^cellular_component^extracellular region	.
TRINITY_DN114188_c2_g24	153.09	192.11	161.71	168.97	102.66	24.12	0.25	42.3433	8.25	0	64.74	24.33	6.69	0.56	24.51	10.5867	0	0	-5.86542	0	photosystem II reaction center W	.	PSBW_SPIOL^PSBW_SPIOL^Q:1-147,H:77-124^91.84%ID^E:5e-22^RecName: Full=Photosystem II reaction center W protein, chloroplastic;^Eukaryota; Viridiplantae; Streptophyta; Embryophyta; Tracheophyta; Spermatophyta; Magnoliophyta; eudicotyledons; Gunneridae; Pentapetalae; Caryophyllales; Amaranthaceae; Chenopodioideae; Anserineae; Spinacia	.	.	.	GO:0009535^cellular_component^chloroplast thylakoid membrane`GO:0016021^cellular_component^integral component of membrane`GO:0009523^cellular_component^photosystem II`GO:0015979^biological_process^photosynthesis	.
TRINITY_DN125377_c1_g3	7.53	3.7	2.96	4.73	3.31	3.58	3.97	3.62	0	0	0	0	0	0	0	0	0	0	-5.86246	-5.24649	UDP-glucosyltransferase family protein	UDP-glucosyltransferase family protein	SCGT_TOBAC^SCGT_TOBAC^Q:21-296,H:65-156^31.52%ID^E:6e-12^RecName: Full=Scopoletin glucosyltransferase;^Eukaryota; Viridiplantae; Streptophyta; Embryophyta; Tracheophyta; Spermatophyta; Magnoliophyta; eudicotyledons; Gunneridae; Pentapetalae; asterids; lamiids; Solanales; Solanaceae; Nicotianoideae; Nicotianeae; Nicotiana	SCGT_TOBAC^SCGT_TOBAC^Q:7-125,H:65-180^34.45%ID^E:3e-19^RecName: Full=Scopoletin glucosyltransferase;^Eukaryota; Viridiplantae; Streptophyta; Embryophyta; Tracheophyta; Spermatophyta; Magnoliophyta; eudicotyledons; Gunneridae; Pentapetalae; asterids; lamiids; Solanales; Solanaceae; Nicotianoideae; Nicotianeae; Nicotiana	.	.	GO:0016758^molecular_function^transferase activity, transferring hexosyl groups	GO:0016758^molecular_function^transferase activity, transferring hexosyl groups`GO:0008152^biological_process^metabolic process
TRINITY_DN119312_c1_g47	851.92	252.27	113.06	405.75	19.74	67.48	25.62	37.6133	0	0	9.48	3.16	29.09	9.12	17.54	18.5833	0	0	-5.85326	0	light-harvesting complex I chlorophyll A/B-binding protein	.	CB2D_SOLLC^CB2D_SOLLC^Q:212-3,H:46-115^92.86%ID^E:5e-42^RecName: Full=Chlorophyll a-b binding protein 1D;^Eukaryota; Viridiplantae; Streptophyta; Embryophyta; Tracheophyta; Spermatophyta; Magnoliophyta; eudicotyledons; Gunneridae; Pentapetalae; asterids; lamiids; Solanales; Solanaceae; Solanoideae; Solaneae; Solanum; Lycopersicon	.	.	ENOG410ZHBU^Chlorophyll A-B binding protein	GO:0009941^cellular_component^chloroplast envelope`GO:0009535^cellular_component^chloroplast thylakoid membrane`GO:0016021^cellular_component^integral component of membrane`GO:0009523^cellular_component^photosystem II`GO:0010287^cellular_component^plastoglobule`GO:0016168^molecular_function^chlorophyll binding`GO:0031409^molecular_function^pigment binding`GO:0009768^biological_process^photosynthe…	.
TRINITY_DN127693_c0_g3	0.69	44.54	26.99	24.0733	0	13.71	0.2	4.63667	0	0	0	0	0	1.68	0	0.56	0	0	-5.85045	0	zinc-binding dehydrogenase family oxidoreductase	.	ENOX_SOLLC^ENOX_SOLLC^Q:390-52,H:118-230^84.96%ID^E:1e-47^RecName: Full=2-methylene-furan-3-one reductase;^Eukaryota; Viridiplantae; Streptophyta; Embryophyta; Tracheophyta; Spermatophyta; Magnoliophyta; eudicotyledons; Gunneridae; Pentapetalae; asterids; lamiids; Solanales; Solanaceae; Solanoideae; Solaneae; Solanum; Lycopersicon	QORL_ARATH^QORL_ARATH^Q:1-130,H:116-245^87.69%ID^E:2e-70^RecName: Full=Quinone oxidoreductase-like protein At1g23740, chloroplastic;^Eukaryota; Viridiplantae; Streptophyta; Embryophyta; Tracheophyta; Spermatophyta; Magnoliophyta; eudicotyledons; Gunneridae; Pentapetalae; rosids; malvids; Brassicales; Brassicaceae; Camelineae; Arabidopsis	PF08240.9^ADH_N^Alcohol dehydrogenase GroES-like domain^13-53^E:6.1e-07	COG0604^alcohol dehydrogenase	GO:0048046^cellular_component^apoplast`GO:0009507^cellular_component^chloroplast`GO:0009941^cellular_component^chloroplast envelope`GO:0009570^cellular_component^chloroplast stroma`GO:0010319^cellular_component^stromule`GO:0009579^cellular_component^thylakoid`GO:0035798^molecular_function^2-alkenal reductase (NADP+) activity`GO:0035671^molecular_function^enone reductase activity`GO:0008270^molecu…	.
TRINITY_DN119568_c1_g27	13.77	18.92	13.84	15.51	12.59	9.99	0	7.52667	0	0	0.31	0.103333	0.77	2.1	0	0.956667	0	0	-5.8419	0	EF hand calcium-binding family protein	.	ALL8_OLEEU^ALL8_OLEEU^Q:164-349,H:1-61^46.77%ID^E:5e-09^RecName: Full=Calcium-binding allergen Ole e 8;^Eukaryota; Viridiplantae; Streptophyta; Embryophyta; Tracheophyta; Spermatophyta; Magnoliophyta; eudicotyledons; Gunneridae; Pentapetalae; asterids; lamiids; Lamiales; Oleaceae; Oleeae; Olea	.	.	.	GO:0005886^cellular_component^plasma membrane`GO:0005773^cellular_component^vacuole`GO:0005509^molecular_function^calcium ion binding	.
TRINITY_DN117338_c0_g3	54.48	63.3	62.53	60.1033	9.81	20.33	119.35	49.83	0.26	1.54	5.44	2.41333	1.94	4.41	3.35	3.23333	0	0	-5.83988	0	fatty acid hydroxylase superfamily protein	.	CER1_ARATH^CER1_ARATH^Q:99-1928,H:1-620^56.29%ID^E:0^RecName: Full=Protein ECERIFERUM 1;^Eukaryota; Viridiplantae; Streptophyta; Embryophyta; Tracheophyta; Spermatophyta; Magnoliophyta; eudicotyledons; Gunneridae; Pentapetalae; rosids; malvids; Brassicales; Brassicaceae; Camelineae; Arabidopsis	CER1_ARATH^CER1_ARATH^Q:12-621,H:1-620^56.29%ID^E:0^RecName: Full=Protein ECERIFERUM 1;^Eukaryota; Viridiplantae; Streptophyta; Embryophyta; Tracheophyta; Spermatophyta; Magnoliophyta; eudicotyledons; Gunneridae; Pentapetalae; rosids; malvids; Brassicales; Brassicaceae; Camelineae; Arabidopsis	PF04116.10^FA_hydroxylase^Fatty acid hydroxylase superfamily^146-280^E:4.2e-20`PF12076.5^Wax2_C^WAX2 C-terminal domain^459-620^E:4.8e-64	ENOG4111G66^WAX2-like	.	.
TRINITY_DN69760_c0_g3	105.75	67.33	27.5	66.86	43.76	23.58	25.77	31.0367	0	0	8.73	2.91	7.6	10.58	8.71	8.96333	0	0	-5.82826	0	S-adenosyl-L-homocysteine hydrolase	S-adenosyl-L-homocysteine hydrolase	SAHH_MEDSA^SAHH_MEDSA^Q:2-301,H:55-154^100%ID^E:3e-53^RecName: Full=Adenosylhomocysteinase;^Eukaryota; Viridiplantae; Streptophyta; Embryophyta; Tracheophyta; Spermatophyta; Magnoliophyta; eudicotyledons; Gunneridae; Pentapetalae; rosids; fabids; Fabales; Fabaceae; Papilionoideae; Trifolieae; Medicago	SAHH_LUPLU^SAHH_LUPLU^Q:1-100,H:55-154^97%ID^E:4e-66^RecName: Full=Adenosylhomocysteinase;^Eukaryota; Viridiplantae; Streptophyta; Embryophyta; Tracheophyta; Spermatophyta; Magnoliophyta; eudicotyledons; Gunneridae; Pentapetalae; rosids; fabids; Fabales; Fabaceae; Papilionoideae; Genisteae; Lupinus	PF05221.14^AdoHcyase^S-adenosyl-L-homocysteine hydrolase^1-100^E:1.7e-52	.	GO:0004013^molecular_function^adenosylhomocysteinase activity`GO:0006730^biological_process^one-carbon metabolic process	GO:0004013^molecular_function^adenosylhomocysteinase activity`GO:0006730^biological_process^one-carbon metabolic process`GO:0051287^molecular_function^NAD binding`GO:0055114^biological_process^oxidation-reduction process
TRINITY_DN125011_c4_g39	27.59	52.53	83.27	54.4633	47.98	3.64	16.11	22.5767	1.02	4.68	0	1.9	8.64	3.53	1.41	4.52667	0	0	-5.82352	0	chalcone and stilbene synthase family protein	.	CHS3_RUTGR^CHS3_RUTGR^Q:284-3,H:4-97^86.17%ID^E:1e-53^RecName: Full=Chalcone synthase 3;^Eukaryota; Viridiplantae; Streptophyta; Embryophyta; Tracheophyta; Spermatophyta; Magnoliophyta; eudicotyledons; Gunneridae; Pentapetalae; rosids; malvids; Sapindales; Rutaceae; Rutoideae; Ruta	.	.	.	GO:0016210^molecular_function^naringenin-chalcone synthase activity`GO:0009813^biological_process^flavonoid biosynthetic process	.
TRINITY_DN114188_c2_g13	392.66	416.35	378.03	395.68	0	227.16	0	75.72	0	138.23	0	46.0767	4.92	0	121.83	42.25	0	0	-5.82275	0	photosystem II reaction center W	.	PSBW_SPIOL^PSBW_SPIOL^Q:12-131,H:13-52^52.5%ID^E:2e-06^RecName: Full=Photosystem II reaction center W protein, chloroplastic;^Eukaryota; Viridiplantae; Streptophyta; Embryophyta; Tracheophyta; Spermatophyta; Magnoliophyta; eudicotyledons; Gunneridae; Pentapetalae; Caryophyllales; Amaranthaceae; Chenopodioideae; Anserineae; Spinacia	.	.	.	GO:0009535^cellular_component^chloroplast thylakoid membrane`GO:0016021^cellular_component^integral component of membrane`GO:0009523^cellular_component^photosystem II`GO:0015979^biological_process^photosynthesis	.
TRINITY_DN119122_c2_g3	7.38	13.71	15.08	12.0567	0	0	0	0	0.82	0	0	0.273333	6.87	3.05	0	3.30667	-6.87194	0	-5.82237	0	Lipid transfer protein	.	NLTP_MALDO^NLTP_MALDO^Q:1-90,H:86-115^83.33%ID^E:3e-09^RecName: Full=Non-specific lipid-transfer protein;^Eukaryota; Viridiplantae; Streptophyta; Embryophyta; Tracheophyta; Spermatophyta; Magnoliophyta; eudicotyledons; Gunneridae; Pentapetalae; rosids; fabids; Rosales; Rosaceae; Maloideae; Maleae; Malus	.	.	.	.	.
TRINITY_DN122722_c0_g2	112.5	31.84	71.18	71.84	17.47	14.44	100.48	44.13	0.45	1.27	3.38	1.7	0.43	2	0.49	0.973333	0	0	-5.81814	-5.29325	seed linoleate 9S-lipoxygenase	seed linoleate 9S-lipoxygenase	LOXA_PHAVU^LOXA_PHAVU^Q:109-2580,H:1-831^68.62%ID^E:0^RecName: Full=Linoleate 9S-lipoxygenase 1;^Eukaryota; Viridiplantae; Streptophyta; Embryophyta; Tracheophyta; Spermatophyta; Magnoliophyta; eudicotyledons; Gunneridae; Pentapetalae; rosids; fabids; Fabales; Fabaceae; Papilionoideae; Phaseoleae; Phaseolus`LOXA_PHAVU^LOXA_PHAVU^Q:2516-2683,H:806-862^57.89%ID^E:2e-08^RecName: Full=Linoleate 9S-li…	LOXA_PHAVU^LOXA_PHAVU^Q:37-860,H:1-831^68.62%ID^E:0^RecName: Full=Linoleate 9S-lipoxygenase 1;^Eukaryota; Viridiplantae; Streptophyta; Embryophyta; Tracheophyta; Spermatophyta; Magnoliophyta; eudicotyledons; Gunneridae; Pentapetalae; rosids; fabids; Fabales; Fabaceae; Papilionoideae; Phaseoleae; Phaseolus	PF01477.20^PLAT^PLAT/LH2 domain^114-200^E:2.9e-12`PF00305.16^Lipoxygenase^Lipoxygenase^214-856^E:3.7e-292	.	GO:0005737^cellular_component^cytoplasm`GO:0046872^molecular_function^metal ion binding`GO:0016702^molecular_function^oxidoreductase activity, acting on single donors with incorporation of molecular oxygen, incorporation of two atoms of oxygen`GO:0031408^biological_process^oxylipin biosynthetic process	GO:0016702^molecular_function^oxidoreductase activity, acting on single donors with incorporation of molecular oxygen, incorporation of two atoms of oxygen`GO:0046872^molecular_function^metal ion binding`GO:0055114^biological_process^oxidation-reduction process
TRINITY_DN120273_c2_g6	203.42	89.3	147.05	146.59	35.56	43.16	248.73	109.15	0	0	39.53	13.1767	0	0.31	2.48	0.93	0	0	-5.81804	-5.94708	GASA/GAST/Snakin	.	GAST1_SOLLC^GAST1_SOLLC^Q:2-205,H:45-112^79.41%ID^E:3e-32^RecName: Full=Protein GAST1;^Eukaryota; Viridiplantae; Streptophyta; Embryophyta; Tracheophyta; Spermatophyta; Magnoliophyta; eudicotyledons; Gunneridae; Pentapetalae; asterids; lamiids; Solanales; Solanaceae; Solanoideae; Solaneae; Solanum; Lycopersicon	.	.	.	.	.
TRINITY_DN100996_c0_g1	18.18	8.9	7.26	11.4467	0	0	5.63	1.87667	0	6.54	0	2.18	5.1	3.32	0	2.80667	0	0	-5.81529	0	.	.	.	.	.	.	.	.
TRINITY_DN93052_c0_g1	8.74	7.66	8.18	8.19333	1.97	5.93	5.11	4.33667	0	0	0	0	0	0.67	0	0.223333	0	0	-5.81413	-3.97828	fructose-bisphosphate aldolase	.	ALF1_PEA^ALF1_PEA^Q:455-372,H:211-238^100%ID^E:3e-10^RecName: Full=Fructose-bisphosphate aldolase, cytoplasmic isozyme 1;^Eukaryota; Viridiplantae; Streptophyta; Embryophyta; Tracheophyta; Spermatophyta; Magnoliophyta; eudicotyledons; Gunneridae; Pentapetalae; rosids; fabids; Fabales; Fabaceae; Papilionoideae; Fabeae; Pisum`ALF1_PEA^ALF1_PEA^Q:85-2,H:237-264^92.86%ID^E:2e-08^RecName: Full=Fructos…	.	.	.	GO:0005737^cellular_component^cytoplasm`GO:0004332^molecular_function^fructose-bisphosphate aldolase activity`GO:0006096^biological_process^glycolytic process	.
TRINITY_DN122329_c2_g8	5.74	18.92	51.38	25.3467	5.05	2.33	2.29	3.22333	0	0	0	0	0	0	5.25	1.75	0	0	-5.79688	0	hypothetical protein	.	.	.	.	.	.	.
TRINITY_DN116785_c1_g20	719.83	463.25	718.16	633.747	87.25	298.78	638.92	341.65	0	12.2	59.53	23.91	0	19.7	18.53	12.7433	0	0	-5.79014	0	.	.	.	.	.	.	.	.
TRINITY_DN6057_c0_g1	28.13	44.76	25.52	32.8033	5.39	29.68	96.54	43.87	0	0	4.77	1.59	0	1.51	3.58	1.69667	0	0	-5.78566	0	dehydration-responsive protein RD22	.	RD22_ARATH^RD22_ARATH^Q:6-377,H:232-357^59.84%ID^E:1e-41^RecName: Full=BURP domain protein RD22 {ECO:0000303|PubMed:9790599};^Eukaryota; Viridiplantae; Streptophyta; Embryophyta; Tracheophyta; Spermatophyta; Magnoliophyta; eudicotyledons; Gunneridae; Pentapetalae; rosids; malvids; Brassicales; Brassicaceae; Camelineae; Arabidopsis	RD22_ARATH^RD22_ARATH^Q:2-125,H:232-357^59.84%ID^E:1e-41^RecName: Full=BURP domain protein RD22 {ECO:0000303|PubMed:9790599};^Eukaryota; Viridiplantae; Streptophyta; Embryophyta; Tracheophyta; Spermatophyta; Magnoliophyta; eudicotyledons; Gunneridae; Pentapetalae; rosids; malvids; Brassicales; Brassicaceae; Camelineae; Arabidopsis	PF03181.12^BURP^BURP domain^2-126^E:2.6e-47	ENOG410YDUK^BURP domain	GO:0005768^cellular_component^endosome`GO:0005794^cellular_component^Golgi apparatus`GO:0005802^cellular_component^trans-Golgi network`GO:0009651^biological_process^response to salt stress	.
TRINITY_DN66138_c0_g1	41.81	502.48	221.35	255.213	507.46	13.38	493.69	338.177	0	8.41	0	2.80333	10.55	14.81	0	8.45333	0	0	-5.77475	0	ribulose bisphosphate carboxylase small chain	.	RBS3_PEA^RBS3_PEA^Q:156-1,H:11-62^80.77%ID^E:2e-21^RecName: Full=Ribulose bisphosphate carboxylase small chain 3A, chloroplastic;^Eukaryota; Viridiplantae; Streptophyta; Embryophyta; Tracheophyta; Spermatophyta; Magnoliophyta; eudicotyledons; Gunneridae; Pentapetalae; rosids; fabids; Fabales; Fabaceae; Papilionoideae; Fabeae; Pisum	.	.	.	GO:0009507^cellular_component^chloroplast`GO:0004497^molecular_function^monooxygenase activity`GO:0016984^molecular_function^ribulose-bisphosphate carboxylase activity`GO:0009853^biological_process^photorespiration`GO:0019253^biological_process^reductive pentose-phosphate cycle	.
TRINITY_DN116785_c1_g2	154.14	285.3	0	146.48	33.12	0	0	11.04	0	0	0	0	0	0	0	0	0	0	-5.77213	0	.	.	.	.	.	.	.	.
TRINITY_DN117980_c0_g13	554.07	430.51	215.14	399.907	30.11	12.95	28.21	23.7567	0	38.24	19.6	19.28	44.34	17.56	7.22	23.04	-4.16164	0	-5.76324	0	light-harvesting complex I chlorophyll A/B-binding protein	.	CB4B_SOLLC^CB4B_SOLLC^Q:260-3,H:28-113^82.56%ID^E:8e-39^RecName: Full=Chlorophyll a-b binding protein CP24 10B, chloroplastic;^Eukaryota; Viridiplantae; Streptophyta; Embryophyta; Tracheophyta; Spermatophyta; Magnoliophyta; eudicotyledons; Gunneridae; Pentapetalae; asterids; lamiids; Solanales; Solanaceae; Solanoideae; Solaneae; Solanum; Lycopersicon	.	.	ENOG410ZGWX^Chlorophyll A-B binding protein	GO:0009941^cellular_component^chloroplast envelope`GO:0009535^cellular_component^chloroplast thylakoid membrane`GO:0016021^cellular_component^integral component of membrane`GO:0009522^cellular_component^photosystem I`GO:0009523^cellular_component^photosystem II`GO:0010287^cellular_component^plastoglobule`GO:0016168^molecular_function^chlorophyll binding`GO:0046872^molecular_function^metal ion bin…	.
TRINITY_DN126192_c3_g8	11.32	2.82	15.49	9.87667	0	0	2.04	0.68	0	0	0	0	2.43	0	1.33	1.25333	0	0	-5.7562	0	phosphate transporter	phosphate transporter	ANTR2_ARATH^ANTR2_ARATH^Q:1-126,H:500-541^88.1%ID^E:6e-16^RecName: Full=Ascorbate transporter, chloroplastic {ECO:0000303|PubMed:25557369};^Eukaryota; Viridiplantae; Streptophyta; Embryophyta; Tracheophyta; Spermatophyta; Magnoliophyta; eudicotyledons; Gunneridae; Pentapetalae; rosids; malvids; Brassicales; Brassicaceae; Camelineae; Arabidopsis	.	.	ENOG410XPWC^solute carrier family 17	GO:0009507^cellular_component^chloroplast`GO:0009941^cellular_component^chloroplast envelope`GO:0009706^cellular_component^chloroplast inner membrane`GO:0016021^cellular_component^integral component of membrane`GO:0009536^cellular_component^plastid`GO:0005315^molecular_function^inorganic phosphate transmembrane transporter activity`GO:0015229^molecular_function^L-ascorbic acid transporter activit…	.
TRINITY_DN118751_c4_g8	50.22	4.48	377.93	144.21	492.48	33.53	562.72	362.91	0.95	0	0	0.316667	10.18	18.02	14.61	14.27	0	4.00684	-5.75426	0	light-harvesting complex I chlorophyll A/B-binding protein	light-harvesting complex I chlorophyll A/B-binding protein	CB22_SOYBN^CB22_SOYBN^Q:116-280,H:15-68^80%ID^E:1e-21^RecName: Full=Chlorophyll a-b binding protein 2, chloroplastic;^Eukaryota; Viridiplantae; Streptophyta; Embryophyta; Tracheophyta; Spermatophyta; Magnoliophyta; eudicotyledons; Gunneridae; Pentapetalae; rosids; fabids; Fabales; Fabaceae; Papilionoideae; Phaseoleae; Glycine; Soja	.	.	.	GO:0009941^cellular_component^chloroplast envelope`GO:0009535^cellular_component^chloroplast thylakoid membrane`GO:0016021^cellular_component^integral component of membrane`GO:0009522^cellular_component^photosystem I`GO:0009523^cellular_component^photosystem II`GO:0010287^cellular_component^plastoglobule`GO:0016168^molecular_function^chlorophyll binding`GO:0046872^molecular_function^metal ion bin…	.
TRINITY_DN112092_c1_g64	224.56	293.48	268.38	262.14	96.82	20.5	0	39.1067	0	9.95	0	3.31667	0	12.29	0	4.09667	0	0	-5.7541	0	.	.	.	.	.	.	.	.
TRINITY_DN108896_c2_g1	2.81	5.45	29.81	12.69	0.78	2.13	0	0.97	0.14	0.17	0	0.103333	0	0	0.16	0.0533333	0	0	-5.74023	0	.	.	.	.	.	.	.	.
TRINITY_DN123574_c2_g5	1.81	1.29	17.12	6.74	0	0	1.78	0.593333	0	0	0	0	0.81	0	0	0.27	0	0	-5.73561	0	glutathione S-transferase, amine-terminal domain protein	.	.	.	.	.	.	.
TRINITY_DN117330_c4_g1	64.6	52.41	68.79	61.9333	33.35	22.87	63.94	40.0533	0.06	1.85	15.93	5.94667	1.44	4.87	4.12	3.47667	0	0	-5.72977	-3.60443	Pmr5/Cas1p GDSL/SGNH-like acyl-esterase family protein	Pmr5/Cas1p GDSL/SGNH-like acyl-esterase family protein	TBL27_ARATH^TBL27_ARATH^Q:123-1172,H:79-415^49.15%ID^E:2e-119^RecName: Full=Protein ALTERED XYLOGLUCAN 4;^Eukaryota; Viridiplantae; Streptophyta; Embryophyta; Tracheophyta; Spermatophyta; Magnoliophyta; eudicotyledons; Gunneridae; Pentapetalae; rosids; malvids; Brassicales; Brassicaceae; Camelineae; Arabidopsis	TBL27_ARATH^TBL27_ARATH^Q:30-390,H:71-415^48.49%ID^E:2e-120^RecName: Full=Protein ALTERED XYLOGLUCAN 4;^Eukaryota; Viridiplantae; Streptophyta; Embryophyta; Tracheophyta; Spermatophyta; Magnoliophyta; eudicotyledons; Gunneridae; Pentapetalae; rosids; malvids; Brassicales; Brassicaceae; Camelineae; Arabidopsis	PF14416.3^PMR5N^PMR5 N terminal Domain^40-92^E:3.7e-21`PF13839.3^PC-Esterase^GDSL/SGNH-like Acyl-Esterase family found in Pmr5 and Cas1p^93-385^E:3.4e-84	ENOG410YAVP^Pfam:DUF231	.	.
TRINITY_DN118751_c4_g1	917.36	345	916.3	726.22	625.53	161.63	779.5	522.22	5.63	9.31	46.8	20.58	51.19	66.63	39.28	52.3667	0	0	-5.72831	0	light-harvesting complex I chlorophyll A/B-binding protein	.	CB2B_SOLLC^CB2B_SOLLC^Q:437-12,H:63-204^95.07%ID^E:7e-95^RecName: Full=Chlorophyll a-b binding protein 1B, chloroplastic;^Eukaryota; Viridiplantae; Streptophyta; Embryophyta; Tracheophyta; Spermatophyta; Magnoliophyta; eudicotyledons; Gunneridae; Pentapetalae; asterids; lamiids; Solanales; Solanaceae; Solanoideae; Solaneae; Solanum; Lycopersicon	CB2B_SOLLC^CB2B_SOLLC^Q:1-142,H:63-204^95.07%ID^E:6e-95^RecName: Full=Chlorophyll a-b binding protein 1B, chloroplastic;^Eukaryota; Viridiplantae; Streptophyta; Embryophyta; Tracheophyta; Spermatophyta; Magnoliophyta; eudicotyledons; Gunneridae; Pentapetalae; asterids; lamiids; Solanales; Solanaceae; Solanoideae; Solaneae; Solanum; Lycopersicon	PF00504.18^Chloroa_b-bind^Chlorophyll A-B binding protein^3-140^E:5.2e-33	ENOG410ZHBU^Chlorophyll A-B binding protein	GO:0009535^cellular_component^chloroplast thylakoid membrane`GO:0016021^cellular_component^integral component of membrane`GO:0009522^cellular_component^photosystem I`GO:0009523^cellular_component^photosystem II`GO:0016168^molecular_function^chlorophyll binding`GO:0046872^molecular_function^metal ion binding`GO:0009765^biological_process^photosynthesis, light harvesting`GO:0018298^biological_proce…	.
TRINITY_DN115045_c0_g18	46.02	20.13	158.27	74.8067	0	0	0	0	6.1	0	0	2.03333	8.47	0	3.76	4.07667	-7.12945	0	-5.71809	0	pollen Ole e I family allergens	pollen Ole e I family allergens	DFC_ARATH^DFC_ARATH^Q:316-137,H:95-154^46.67%ID^E:1e-09^RecName: Full=Protein DOWNSTREAM OF FLC;^Eukaryota; Viridiplantae; Streptophyta; Embryophyta; Tracheophyta; Spermatophyta; Magnoliophyta; eudicotyledons; Gunneridae; Pentapetalae; rosids; malvids; Brassicales; Brassicaceae; Camelineae; Arabidopsis	.	.	ENOG411144F^pollen Ole e 1 allergen and extensin family protein	.	.
TRINITY_DN125242_c5_g6	6.64	25.57	30.16	20.79	0	15.54	0	5.18	0	0	0	0	5.76	10.33	18.59	11.56	0	4.71187	-5.71762	0	.	.	.	.	.	.	.	.
TRINITY_DN118751_c4_g27	588.59	222.92	149.62	320.377	201.48	28.85	229.86	153.397	0	0	26.39	8.79667	4.35	6.34	15.02	8.57	0	0	-5.71281	0	light-harvesting complex I chlorophyll A/B-binding protein	light-harvesting complex I chlorophyll A/B-binding protein	CB22_PEA^CB22_PEA^Q:3-221,H:17-90^75.68%ID^E:9e-32^RecName: Full=Chlorophyll a-b binding protein AB80, chloroplastic;^Eukaryota; Viridiplantae; Streptophyta; Embryophyta; Tracheophyta; Spermatophyta; Magnoliophyta; eudicotyledons; Gunneridae; Pentapetalae; rosids; fabids; Fabales; Fabaceae; Papilionoideae; Fabeae; Pisum	.	.	.	GO:0009941^cellular_component^chloroplast envelope`GO:0009535^cellular_component^chloroplast thylakoid membrane`GO:0016021^cellular_component^integral component of membrane`GO:0009522^cellular_component^photosystem I`GO:0009523^cellular_component^photosystem II`GO:0010287^cellular_component^plastoglobule`GO:0016168^molecular_function^chlorophyll binding`GO:0046872^molecular_function^metal ion bin…	.
TRINITY_DN118751_c4_g16	31.13	216.16	12.4	86.5633	0.41	0	0	0.136667	0	0	17.76	5.92	0	0	0	0	-7.1385	0	-5.70884	0	light-harvesting complex I chlorophyll A/B-binding protein	light-harvesting complex I chlorophyll A/B-binding protein	CB2B_SOLLC^CB2B_SOLLC^Q:371-12,H:85-204^95%ID^E:5e-78^RecName: Full=Chlorophyll a-b binding protein 1B, chloroplastic;^Eukaryota; Viridiplantae; Streptophyta; Embryophyta; Tracheophyta; Spermatophyta; Magnoliophyta; eudicotyledons; Gunneridae; Pentapetalae; asterids; lamiids; Solanales; Solanaceae; Solanoideae; Solaneae; Solanum; Lycopersicon	CB2B_SOLLC^CB2B_SOLLC^Q:1-120,H:85-204^95%ID^E:4e-78^RecName: Full=Chlorophyll a-b binding protein 1B, chloroplastic;^Eukaryota; Viridiplantae; Streptophyta; Embryophyta; Tracheophyta; Spermatophyta; Magnoliophyta; eudicotyledons; Gunneridae; Pentapetalae; asterids; lamiids; Solanales; Solanaceae; Solanoideae; Solaneae; Solanum; Lycopersicon	PF00504.18^Chloroa_b-bind^Chlorophyll A-B binding protein^2-118^E:4.8e-23	ENOG410ZHBU^Chlorophyll A-B binding protein	GO:0009941^cellular_component^chloroplast envelope`GO:0009535^cellular_component^chloroplast thylakoid membrane`GO:0016021^cellular_component^integral component of membrane`GO:0009522^cellular_component^photosystem I`GO:0009523^cellular_component^photosystem II`GO:0010287^cellular_component^plastoglobule`GO:0016168^molecular_function^chlorophyll binding`GO:0046872^molecular_function^metal ion bin…	.
TRINITY_DN128468_c1_g6	3.89	4.74	5.95	4.86	0.83	2.28	5.51	2.87333	0	0	0.24	0.08	0	0.21	0	0.07	0	0	-5.70755	-4.39163	basic helix loop helix (bHLH) DNA-binding family protein	basic helix loop helix (bHLH) DNA-binding family protein	BH019_ARATH^BH019_ARATH^Q:3-161,H:240-293^53.7%ID^E:2e-10^RecName: Full=Transcription factor bHLH19;^Eukaryota; Viridiplantae; Streptophyta; Embryophyta; Tracheophyta; Spermatophyta; Magnoliophyta; eudicotyledons; Gunneridae; Pentapetalae; rosids; malvids; Brassicales; Brassicaceae; Camelineae; Arabidopsis	.	.	ENOG411144M^Helix-loop-helix DNA-binding domain	GO:0005634^cellular_component^nucleus`GO:0003677^molecular_function^DNA binding`GO:0003700^molecular_function^transcription factor activity, sequence-specific DNA binding`GO:0006355^biological_process^regulation of transcription, DNA-templated`GO:0006351^biological_process^transcription, DNA-templated	GO:0046983^molecular_function^protein dimerization activity
TRINITY_DN130023_c2_g30	24.24	12.5	17.84	18.1933	1.67	4.07	29.45	11.73	0	0	6.23	2.07667	0.21	0.59	0.6	0.466667	0	0	-5.70504	0	polygalacturonase plant-like protein	polygalacturonase plant-like protein	PGLR4_ARATH^PGLR4_ARATH^Q:593-3,H:76-252^41.21%ID^E:2e-37^RecName: Full=Polygalacturonase At1g48100;^Eukaryota; Viridiplantae; Streptophyta; Embryophyta; Tracheophyta; Spermatophyta; Magnoliophyta; eudicotyledons; Gunneridae; Pentapetalae; rosids; malvids; Brassicales; Brassicaceae; Camelineae; Arabidopsis	PGLR4_ARATH^PGLR4_ARATH^Q:9-205,H:76-252^41.21%ID^E:2e-37^RecName: Full=Polygalacturonase At1g48100;^Eukaryota; Viridiplantae; Streptophyta; Embryophyta; Tracheophyta; Spermatophyta; Magnoliophyta; eudicotyledons; Gunneridae; Pentapetalae; rosids; malvids; Brassicales; Brassicaceae; Camelineae; Arabidopsis	PF00295.14^Glyco_hydro_28^Glycosyl hydrolases family 28^42-124^E:6.1e-08`PF00295.14^Glyco_hydro_28^Glycosyl hydrolases family 28^161-204^E:1.2e-05	COG5434^Glycoside hydrolase family 28	GO:0005618^cellular_component^cell wall`GO:0005576^cellular_component^extracellular region`GO:0004650^molecular_function^polygalacturonase activity`GO:0005975^biological_process^carbohydrate metabolic process`GO:0071555^biological_process^cell wall organization	GO:0004650^molecular_function^polygalacturonase activity`GO:0005975^biological_process^carbohydrate metabolic process
TRINITY_DN114188_c2_g18	361.9	411.28	347.33	373.503	0	225.03	0	75.01	0	135.97	0	45.3233	23.78	0	97.88	40.5533	0	0	-5.7003	0	photosystem II reaction center W	.	PSBW_SPIOL^PSBW_SPIOL^Q:1-219,H:33-105^58.9%ID^E:2e-11^RecName: Full=Photosystem II reaction center W protein, chloroplastic;^Eukaryota; Viridiplantae; Streptophyta; Embryophyta; Tracheophyta; Spermatophyta; Magnoliophyta; eudicotyledons; Gunneridae; Pentapetalae; Caryophyllales; Amaranthaceae; Chenopodioideae; Anserineae; Spinacia	.	.	.	GO:0009535^cellular_component^chloroplast thylakoid membrane`GO:0016021^cellular_component^integral component of membrane`GO:0009523^cellular_component^photosystem II`GO:0015979^biological_process^photosynthesis	.
TRINITY_DN70254_c0_g1	164.58	72.61	137.14	124.777	0	0	0	0	9.75	0	0	3.25	8.98	0	0	2.99333	-7.00906	0	-5.69959	0	.	.	.	.	.	.	.	.
TRINITY_DN116007_c0_g24	2.41	2.34	3.5	2.75	0	1.18	0.14	0.44	0	0	0	0	0	0	0	0	0	0	-5.69797	0	hypothetical protein	transmembrane protein, putative	.	.	.	.	.	.
TRINITY_DN112889_c0_g1	2.97	0.95	2.51	2.14333	0.56	0.55	2.27	1.12667	0	0	0	0	0	0	0.08	0.0266667	0	0	-5.69368	-3.99402	LuxR family transcriptional regulator, putative	.	.	.	.	.	.	.
TRINITY_DN111587_c1_g6	0.24	2.92	6.29	3.15	6.72	2.18	2.74	3.88	0	0	0	0	4.05	0	0	1.35	0	0	-5.69174	0	neutral alpha-glucosidase	.	PI3K1_SOYBN^PI3K1_SOYBN^Q:739-530,H:284-344^41.1%ID^E:1e-06^RecName: Full=Phosphatidylinositol 3-kinase, root isoform;^Eukaryota; Viridiplantae; Streptophyta; Embryophyta; Tracheophyta; Spermatophyta; Magnoliophyta; eudicotyledons; Gunneridae; Pentapetalae; rosids; fabids; Fabales; Fabaceae; Papilionoideae; Phaseoleae; Glycine; Soja`PI3K1_SOYBN^PI3K1_SOYBN^Q:534-484,H:343-359^58.82%ID^E:1e-06^Rec…	.	.	COG5032^phosphatidylinositol kinase activity	GO:0009507^cellular_component^chloroplast`GO:0005783^cellular_component^endoplasmic reticulum`GO:0030246^molecular_function^carbohydrate binding`GO:0033919^molecular_function^glucan 1,3-alpha-glucosidase activity`GO:0015926^molecular_function^glucosidase activity`GO:0030244^biological_process^cellulose biosynthetic process`GO:0042742^biological_process^defense response to bacterium`GO:0046686^bio…	.
TRINITY_DN128119_c0_g10	3.32	2.67	2.62	2.87	0.25	0.24	0.35	0.28	0	0	0	0	0.14	0.25	0.39	0.26	0	0	-5.69164	0	thioredoxin M-type protein	.	.	.	.	.	.	.
TRINITY_DN110620_c4_g4	105.59	288.89	511.43	301.97	89.82	114.52	14.32	72.8867	3.58	31.16	1.05	11.93	37.54	43.61	119.84	66.9967	0	0	-5.68899	0	hypothetical protein	.	.	.	.	.	.	.
TRINITY_DN130023_c2_g20	34.01	15.82	17.2	22.3433	2.5	3.54	20.49	8.84333	0	0	6.92	2.30667	0.8	0.25	0.78	0.61	0	0	-5.68787	0	polygalacturonase plant-like protein	.	PGLR4_ARATH^PGLR4_ARATH^Q:534-247,H:367-463^47.96%ID^E:2e-26^RecName: Full=Polygalacturonase At1g48100;^Eukaryota; Viridiplantae; Streptophyta; Embryophyta; Tracheophyta; Spermatophyta; Magnoliophyta; eudicotyledons; Gunneridae; Pentapetalae; rosids; malvids; Brassicales; Brassicaceae; Camelineae; Arabidopsis	PGLR4_ARATH^PGLR4_ARATH^Q:2-97,H:367-463^47.96%ID^E:2e-27^RecName: Full=Polygalacturonase At1g48100;^Eukaryota; Viridiplantae; Streptophyta; Embryophyta; Tracheophyta; Spermatophyta; Magnoliophyta; eudicotyledons; Gunneridae; Pentapetalae; rosids; malvids; Brassicales; Brassicaceae; Camelineae; Arabidopsis	PF00295.14^Glyco_hydro_28^Glycosyl hydrolases family 28^1-62^E:1.7e-10	COG5434^Glycoside hydrolase family 28	GO:0005618^cellular_component^cell wall`GO:0005576^cellular_component^extracellular region`GO:0004650^molecular_function^polygalacturonase activity`GO:0005975^biological_process^carbohydrate metabolic process`GO:0071555^biological_process^cell wall organization	.
TRINITY_DN119312_c1_g44	1200.04	545.19	1019.17	921.467	668.8	138.44	849.52	552.253	17.37	13.64	46.66	25.89	35.71	90.25	130.77	85.5767	0	0	-5.68708	0	light-harvesting complex I chlorophyll A/B-binding protein	.	CB2G_SOLLC^CB2G_SOLLC^Q:287-3,H:146-240^97.89%ID^E:4e-61^RecName: Full=Chlorophyll a-b binding protein 3C, chloroplastic;^Eukaryota; Viridiplantae; Streptophyta; Embryophyta; Tracheophyta; Spermatophyta; Magnoliophyta; eudicotyledons; Gunneridae; Pentapetalae; asterids; lamiids; Solanales; Solanaceae; Solanoideae; Solaneae; Solanum; Lycopersicon	.	.	ENOG410ZHBU^Chlorophyll A-B binding protein	GO:0009507^cellular_component^chloroplast`GO:0009941^cellular_component^chloroplast envelope`GO:0009535^cellular_component^chloroplast thylakoid membrane`GO:0016021^cellular_component^integral component of membrane`GO:0009522^cellular_component^photosystem I`GO:0009523^cellular_component^photosystem II`GO:0010287^cellular_component^plastoglobule`GO:0016168^molecular_function^chlorophyll binding`G…	.
TRINITY_DN130779_c5_g26	37.24	38.45	26.03	33.9067	35.81	17.22	48.35	33.7933	0	0.33	4.17	1.5	1.66	4.03	1.72	2.47	0	0	-5.68242	-3.68857	polygalacturonase non-catalytic protein	polygalacturonase non-catalytic protein	GP1_SOLLC^GP1_SOLLC^Q:401-3,H:451-583^72.18%ID^E:2e-63^RecName: Full=Polygalacturonase-1 non-catalytic subunit beta;^Eukaryota; Viridiplantae; Streptophyta; Embryophyta; Tracheophyta; Spermatophyta; Magnoliophyta; eudicotyledons; Gunneridae; Pentapetalae; asterids; lamiids; Solanales; Solanaceae; Solanoideae; Solaneae; Solanum; Lycopersicon	GP1_SOLLC^GP1_SOLLC^Q:1-133,H:451-583^72.18%ID^E:2e-63^RecName: Full=Polygalacturonase-1 non-catalytic subunit beta;^Eukaryota; Viridiplantae; Streptophyta; Embryophyta; Tracheophyta; Spermatophyta; Magnoliophyta; eudicotyledons; Gunneridae; Pentapetalae; asterids; lamiids; Solanales; Solanaceae; Solanoideae; Solaneae; Solanum; Lycopersicon	PF03181.12^BURP^BURP domain^1-128^E:1e-35	ENOG410YDAC^Noncatalytic subunit	GO:0048046^cellular_component^apoplast`GO:0005618^cellular_component^cell wall`GO:0071555^biological_process^cell wall organization`GO:0009835^biological_process^fruit ripening	.
TRINITY_DN110601_c1_g1	97.24	55.6	82.52	78.4533	33.77	25.59	55.56	38.3067	0.26	2.15	7.96	3.45667	1.56	2.6	6.58	3.58	0	0	-5.67818	-3.64762	basic helix loop helix (bHLH) DNA-binding family protein	basic helix loop helix (bHLH) DNA-binding family protein	BABL_ARATH^BABL_ARATH^Q:775-416,H:1-123^55.28%ID^E:1e-40^RecName: Full=Basic blue protein;^Eukaryota; Viridiplantae; Streptophyta; Embryophyta; Tracheophyta; Spermatophyta; Magnoliophyta; eudicotyledons; Gunneridae; Pentapetalae; rosids; malvids; Brassicales; Brassicaceae; Camelineae; Arabidopsis	BABL_ARATH^BABL_ARATH^Q:1-126,H:1-129^54.26%ID^E:3e-45^RecName: Full=Basic blue protein;^Eukaryota; Viridiplantae; Streptophyta; Embryophyta; Tracheophyta; Spermatophyta; Magnoliophyta; eudicotyledons; Gunneridae; Pentapetalae; rosids; malvids; Brassicales; Brassicaceae; Camelineae; Arabidopsis	PF02298.14^Cu_bind_like^Plastocyanin-like domain^44-119^E:1.9e-26	ENOG410YPS7^Basic blue	.	.
TRINITY_DN111079_c0_g1	17.13	16.14	12.57	15.28	9.49	6.57	24.07	13.3767	0.04	0.31	2.6	0.983333	0.19	2.32	0.98	1.16333	0	0	-5.66841	-3.8966	glutaredoxin family protein	glutaredoxin family protein	Y5986_ARATH^Y5986_ARATH^Q:863-438,H:226-384^47.17%ID^E:2e-36^RecName: Full=Uncharacterized protein At5g39865;^Eukaryota; Viridiplantae; Streptophyta; Embryophyta; Tracheophyta; Spermatophyta; Magnoliophyta; eudicotyledons; Gunneridae; Pentapetalae; rosids; malvids; Brassicales; Brassicaceae; Camelineae; Arabidopsis	Y5986_ARATH^Y5986_ARATH^Q:64-426,H:32-389^31.76%ID^E:2e-46^RecName: Full=Uncharacterized protein At5g39865;^Eukaryota; Viridiplantae; Streptophyta; Embryophyta; Tracheophyta; Spermatophyta; Magnoliophyta; eudicotyledons; Gunneridae; Pentapetalae; rosids; malvids; Brassicales; Brassicaceae; Camelineae; Arabidopsis	PF04908.12^SH3BGR^SH3-binding, glutamic acid-rich protein^281-369^E:2.1e-05`PF00462.21^Glutaredoxin^Glutaredoxin^282-349^E:7.7e-15	ENOG4111HAI^Glutaredoxin	GO:0005886^cellular_component^plasma membrane`GO:0009055^molecular_function^electron carrier activity`GO:0015035^molecular_function^protein disulfide oxidoreductase activity`GO:0045454^biological_process^cell redox homeostasis	.
TRINITY_DN110568_c0_g2	11.41	10.96	13.1	11.8233	6.26	4.96	11.36	7.52667	0.08	0.21	0.92	0.403333	0.68	0.38	0.34	0.466667	0	0	-5.66065	-4.04222	nucleic acid-binding protein	nucleic acid-binding protein	.	.	.	.	.	.
TRINITY_DN116673_c3_g1	22.88	17.68	0	13.52	0	0	0.28	0.0933333	0	0	0	0	0	0.15	0.16	0.103333	0	0	-5.65469	0	ABA-responsive protein	.	ABR17_PEA^ABR17_PEA^Q:521-117,H:19-151^27.41%ID^E:9e-14^RecName: Full=ABA-responsive protein ABR17;^Eukaryota; Viridiplantae; Streptophyta; Embryophyta; Tracheophyta; Spermatophyta; Magnoliophyta; eudicotyledons; Gunneridae; Pentapetalae; rosids; fabids; Fabales; Fabaceae; Papilionoideae; Fabeae; Pisum	ABR17_PEA^ABR17_PEA^Q:43-177,H:19-151^27.41%ID^E:4e-14^RecName: Full=ABA-responsive protein ABR17;^Eukaryota; Viridiplantae; Streptophyta; Embryophyta; Tracheophyta; Spermatophyta; Magnoliophyta; eudicotyledons; Gunneridae; Pentapetalae; rosids; fabids; Fabales; Fabaceae; Papilionoideae; Fabeae; Pisum	PF00407.16^Bet_v_1^Pathogenesis-related protein Bet v I family^43-177^E:2.9e-07	.	GO:0006952^biological_process^defense response`GO:0009607^biological_process^response to biotic stimulus	.
TRINITY_DN122329_c2_g1	74.44	58.93	0	44.4567	0	21.87	1.06	7.64333	0	0	0	0	0	0	0	0	0	0	-5.6442	0	hypothetical protein	.	.	.	.	.	.	.
TRINITY_DN116474_c0_g14	12.37	7.98	5.87	8.74	3.88	1.96	3.7	3.18	0	0	1.33	0.443333	0.31	1.08	0.68	0.69	0	0	-5.63416	0	cytochrome P45. family 71 protein	cytochrome P45. family 71 protein	C71AM_ARATH^C71AM_ARATH^Q:255-824,H:33-222^54.45%ID^E:7e-58^RecName: Full=Cytochrome P450 71A22;^Eukaryota; Viridiplantae; Streptophyta; Embryophyta; Tracheophyta; Spermatophyta; Magnoliophyta; eudicotyledons; Gunneridae; Pentapetalae; rosids; malvids; Brassicales; Brassicaceae; Camelineae; Arabidopsis	C71A3_SOLME^C71A3_SOLME^Q:24-241,H:1-221^49.1%ID^E:4e-69^RecName: Full=Cytochrome P450 71A3;^Eukaryota; Viridiplantae; Streptophyta; Embryophyta; Tracheophyta; Spermatophyta; Magnoliophyta; eudicotyledons; Gunneridae; Pentapetalae; asterids; lamiids; Solanales; Solanaceae; Solanoideae; Solaneae; Solanum	PF00067.19^p450^Cytochrome P450^49-222^E:2.5e-25	.	GO:0020037^molecular_function^heme binding`GO:0005506^molecular_function^iron ion binding`GO:0004497^molecular_function^monooxygenase activity`GO:0016705^molecular_function^oxidoreductase activity, acting on paired donors, with incorporation or reduction of molecular oxygen	GO:0005506^molecular_function^iron ion binding`GO:0016705^molecular_function^oxidoreductase activity, acting on paired donors, with incorporation or reduction of molecular oxygen`GO:0020037^molecular_function^heme binding`GO:0055114^biological_process^oxidation-reduction process
TRINITY_DN119366_c0_g20	10.16	19.25	5.61	11.6733	6.46	12.13	0	6.19667	0	0	0	0	1.05	17.18	12.89	10.3733	0	4.75608	-5.62941	0	copper ion-binding protein	copper ion-binding protein	.	.	.	.	GO:0031966^cellular_component^mitochondrial membrane`GO:0005747^cellular_component^mitochondrial respiratory chain complex I`GO:0005739^cellular_component^mitochondrion`GO:0005730^cellular_component^nucleolus`GO:0045271^cellular_component^respiratory chain complex I`GO:0005773^cellular_component^vacuole`GO:0005507^molecular_function^copper ion binding`GO:0009853^biological_process^photorespiration	.
TRINITY_DN125635_c3_g8	5.14	10.99	21.36	12.4967	10.49	4.66	16.36	10.5033	0	0	0.37	0.123333	0.36	0	1.67	0.676667	0	0	-5.62833	0	expansin A1.	.	EXPA5_ARATH^EXPA5_ARATH^Q:462-304,H:203-255^84.91%ID^E:2e-21^RecName: Full=Expansin-A5;^Eukaryota; Viridiplantae; Streptophyta; Embryophyta; Tracheophyta; Spermatophyta; Magnoliophyta; eudicotyledons; Gunneridae; Pentapetalae; rosids; malvids; Brassicales; Brassicaceae; Camelineae; Arabidopsis	.	.	ENOG4111DWI^Pollen allergen	GO:0005576^cellular_component^extracellular region`GO:0016020^cellular_component^membrane`GO:0009505^cellular_component^plant-type cell wall`GO:0009664^biological_process^plant-type cell wall organization`GO:0006949^biological_process^syncytium formation	.
TRINITY_DN124836_c3_g5	13.61	6.77	6.32	8.9	0	1.54	4.18	1.90667	0	1.78	0	0.593333	0.24	0	2.49	0.91	0	0	-5.62724	0	light-harvesting complex I chlorophyll A/B-binding protein	.	LHCA6_ARATH^LHCA6_ARATH^Q:110-3,H:47-82^83.33%ID^E:4e-11^RecName: Full=Photosystem I chlorophyll a/b-binding protein 6, chloroplastic {ECO:0000303|PubMed:10366881};^Eukaryota; Viridiplantae; Streptophyta; Embryophyta; Tracheophyta; Spermatophyta; Magnoliophyta; eudicotyledons; Gunneridae; Pentapetalae; rosids; malvids; Brassicales; Brassicaceae; Camelineae; Arabidopsis	.	.	ENOG410YE22^Chlorophyll A-B binding protein	GO:0009941^cellular_component^chloroplast envelope`GO:0009535^cellular_component^chloroplast thylakoid membrane`GO:0016021^cellular_component^integral component of membrane`GO:0009522^cellular_component^photosystem I`GO:0009523^cellular_component^photosystem II`GO:0010287^cellular_component^plastoglobule`GO:0016168^molecular_function^chlorophyll binding`GO:0046872^molecular_function^metal ion bin…	.
TRINITY_DN126522_c0_g17	74.72	118.69	271.33	154.913	80.24	77.9	189.58	115.907	11.03	0	5.75	5.59333	16.56	36.09	47.62	33.4233	0	0	-5.62702	0	NADPH-protochlorophyllide oxidoreductase	.	POR_PEA^POR_PEA^Q:335-3,H:108-218^90.99%ID^E:1e-46^RecName: Full=Protochlorophyllide reductase, chloroplastic;^Eukaryota; Viridiplantae; Streptophyta; Embryophyta; Tracheophyta; Spermatophyta; Magnoliophyta; eudicotyledons; Gunneridae; Pentapetalae; rosids; fabids; Fabales; Fabaceae; Papilionoideae; Fabeae; Pisum	PORA_ARATH^PORA_ARATH^Q:1-111,H:114-224^83.78%ID^E:6e-63^RecName: Full=Protochlorophyllide reductase A, chloroplastic;^Eukaryota; Viridiplantae; Streptophyta; Embryophyta; Tracheophyta; Spermatophyta; Magnoliophyta; eudicotyledons; Gunneridae; Pentapetalae; rosids; malvids; Brassicales; Brassicaceae; Camelineae; Arabidopsis	PF00106.22^adh_short^short chain dehydrogenase^5-104^E:1.1e-10`PF13561.3^adh_short_C2^Enoyl-(Acyl carrier protein) reductase^13-102^E:1.4e-07	COG1028^Dehydrogenase reductase	GO:0009507^cellular_component^chloroplast`GO:0016630^molecular_function^protochlorophyllide reductase activity`GO:0015995^biological_process^chlorophyll biosynthetic process`GO:0015979^biological_process^photosynthesis	.
TRINITY_DN121499_c3_g2	5.45	4.38	7.52	5.78333	0.15	0.31	0.33	0.263333	0	0.19	0	0.0633333	0.53	0	0	0.176667	-4.09302	0	-5.62541	0	hypothetical protein	.	.	.	.	.	.	.
TRINITY_DN123505_c3_g1	0.66	6.07	10.92	5.88333	0.49	0	0	0.163333	0	0	0	0	0	0	0	0	0	0	-5.60742	0	Lipid transfer protein	Lipid transfer protein	.	.	.	.	GO:0005618^cellular_component^cell wall`GO:0005576^cellular_component^extracellular region`GO:0050832^biological_process^defense response to fungus	.
TRINITY_DN130779_c5_g37	37.39	16	56.06	36.4833	2.04	24.84	12.98	13.2867	0	0	1.04	0.346667	0	0	0	0	0	0	-5.6069	-4.40128	polygalacturonase non-catalytic protein	polygalacturonase non-catalytic protein	GP1_SOLLC^GP1_SOLLC^Q:302-3,H:459-558^70%ID^E:9e-44^RecName: Full=Polygalacturonase-1 non-catalytic subunit beta;^Eukaryota; Viridiplantae; Streptophyta; Embryophyta; Tracheophyta; Spermatophyta; Magnoliophyta; eudicotyledons; Gunneridae; Pentapetalae; asterids; lamiids; Solanales; Solanaceae; Solanoideae; Solaneae; Solanum; Lycopersicon	GP1_SOLLC^GP1_SOLLC^Q:1-100,H:459-558^70%ID^E:8e-44^RecName: Full=Polygalacturonase-1 non-catalytic subunit beta;^Eukaryota; Viridiplantae; Streptophyta; Embryophyta; Tracheophyta; Spermatophyta; Magnoliophyta; eudicotyledons; Gunneridae; Pentapetalae; asterids; lamiids; Solanales; Solanaceae; Solanoideae; Solaneae; Solanum; Lycopersicon	PF03181.12^BURP^BURP domain^2-100^E:9.2e-24	ENOG410YDAC^Noncatalytic subunit	GO:0048046^cellular_component^apoplast`GO:0005618^cellular_component^cell wall	.
TRINITY_DN99770_c0_g5	2.23	25.73	82.18	36.7133	0	0	22.05	7.35	0	0	0	0	0	77.6	26.99	34.8633	0	0	-5.59384	0	hypothetical protein	.	.	.	.	.	.	.
TRINITY_DN86190_c0_g1	0.58	10.37	33.25	14.7333	13.62	1.91	5.71	7.08	0	0.21	0.23	0.146667	6.75	0.1	0	2.28333	0	0	-5.59336	0	fission 1 protein	fission 1 protein	FIS1A_ARATH^FIS1A_ARATH^Q:853-407,H:8-160^34.19%ID^E:1e-16^RecName: Full=Mitochondrial fission 1 protein A;^Eukaryota; Viridiplantae; Streptophyta; Embryophyta; Tracheophyta; Spermatophyta; Magnoliophyta; eudicotyledons; Gunneridae; Pentapetalae; rosids; malvids; Brassicales; Brassicaceae; Camelineae; Arabidopsis	FIS1A_ARATH^FIS1A_ARATH^Q:51-200,H:8-161^33.97%ID^E:6e-17^RecName: Full=Mitochondrial fission 1 protein A;^Eukaryota; Viridiplantae; Streptophyta; Embryophyta; Tracheophyta; Spermatophyta; Magnoliophyta; eudicotyledons; Gunneridae; Pentapetalae; rosids; malvids; Brassicales; Brassicaceae; Camelineae; Arabidopsis	PF14853.3^Fis1_TPR_C^Fis1 C-terminal tetratricopeptide repeat^131-177^E:9.7e-14	ENOG4111PPH^fission 1	GO:0009507^cellular_component^chloroplast`GO:0016021^cellular_component^integral component of membrane`GO:0005741^cellular_component^mitochondrial outer membrane`GO:0005739^cellular_component^mitochondrion`GO:0005778^cellular_component^peroxisomal membrane`GO:0005777^cellular_component^peroxisome`GO:0000266^biological_process^mitochondrial fission`GO:0007005^biological_process^mitochondrion organ…	GO:0005515^molecular_function^protein binding
TRINITY_DN86852_c0_g1	55.36	59.03	16.77	43.72	59.15	21.76	73.6	51.5033	0	0	5.3	1.76667	2.29	6.91	0	3.06667	0	0	-5.57803	-4.6354	plant invertase/pectin methylesterase inhibitor	plant invertase/pectin methylesterase inhibitor	21KD_DAUCA^21KD_DAUCA^Q:28-327,H:78-180^46.6%ID^E:1e-23^RecName: Full=21 kDa protein;^Eukaryota; Viridiplantae; Streptophyta; Embryophyta; Tracheophyta; Spermatophyta; Magnoliophyta; eudicotyledons; Gunneridae; Pentapetalae; asterids; campanulids; Apiales; Apiaceae; Apioideae; Scandiceae; Daucinae; Daucus	21KD_DAUCA^21KD_DAUCA^Q:10-109,H:78-180^46.6%ID^E:9e-24^RecName: Full=21 kDa protein;^Eukaryota; Viridiplantae; Streptophyta; Embryophyta; Tracheophyta; Spermatophyta; Magnoliophyta; eudicotyledons; Gunneridae; Pentapetalae; asterids; campanulids; Apiales; Apiaceae; Apioideae; Scandiceae; Daucinae; Daucus	PF04043.12^PMEI^Plant invertase/pectin methylesterase inhibitor^2-109^E:5.6e-21	.	GO:0004857^molecular_function^enzyme inhibitor activity	GO:0004857^molecular_function^enzyme inhibitor activity
TRINITY_DN92798_c0_g1	1.04	3.94	6.77	3.91667	0	0.94	0.48	0.473333	0	0	0	0	0	0	4.31	1.43667	0	0	-5.57683	0	hypothetical protein	.	.	.	.	.	.	.
TRINITY_DN121886_c3_g4	3.25	1.37	5.87	3.49667	3.54	0.14	0	1.22667	0	0	0	0	1.88	0.16	0	0.68	0	0	-5.57362	0	.	.	.	.	.	.	.	.
TRINITY_DN124036_c1_g19	1079.85	1445.73	1160.25	1228.61	541.39	344.34	858.09	581.273	1.23	34.52	558.39	198.047	53.61	112.36	147.95	104.64	0	0	-5.57283	-2.58463	auxin-binding protein ABP19a	auxin-binding protein ABP19a	GLP1_BRANA^GLP1_BRANA^Q:1-135,H:163-207^68.89%ID^E:7e-12^RecName: Full=Germin-like protein 1;^Eukaryota; Viridiplantae; Streptophyta; Embryophyta; Tracheophyta; Spermatophyta; Magnoliophyta; eudicotyledons; Gunneridae; Pentapetalae; rosids; malvids; Brassicales; Brassicaceae; Brassiceae; Brassica	.	.	.	GO:0048046^cellular_component^apoplast`GO:0005618^cellular_component^cell wall`GO:0030145^molecular_function^manganese ion binding`GO:0045735^molecular_function^nutrient reservoir activity`GO:0009734^biological_process^auxin-activated signaling pathway	GO:0045735^molecular_function^nutrient reservoir activity
TRINITY_DN118746_c0_g37	67.18	102.14	49.92	73.08	47.02	1.53	2.95	17.1667	3.27	0	2.8	2.02333	17.41	17.31	0.63	11.7833	0	0	-5.57007	0	RNA-binding (RRM/RBD/RNP motif) family protein	.	.	.	.	.	GO:0005634^cellular_component^nucleus`GO:0000166^molecular_function^nucleotide binding`GO:0003723^molecular_function^RNA binding	.
TRINITY_DN130699_c0_g21	11.8	29.94	14.19	18.6433	9.65	5.6	14.6	9.95	0	0.74	0.59	0.443333	0.56	1.03	0	0.53	0	0	-5.56523	-4.38268	DNA-damage-repair/toleration DRT1..-like protein	.	DR100_ARATH^DR100_ARATH^Q:371-3,H:1-123^54.03%ID^E:1e-36^RecName: Full=DNA-damage-repair/toleration protein DRT100;^Eukaryota; Viridiplantae; Streptophyta; Embryophyta; Tracheophyta; Spermatophyta; Magnoliophyta; eudicotyledons; Gunneridae; Pentapetalae; rosids; malvids; Brassicales; Brassicaceae; Camelineae; Arabidopsis	.	.	COG4886^leucine Rich Repeat	GO:0009507^cellular_component^chloroplast`GO:0000166^molecular_function^nucleotide binding`GO:0006281^biological_process^DNA repair	.
TRINITY_DN122424_c3_g32	64.68	261.6	232.45	186.243	300.68	192.86	53.52	182.353	145.02	0	0	48.34	108.73	182.36	61.12	117.403	0	0	-5.56427	0	NAD-dependent epimerase/dehydratase family protein	NAD-dependent epimerase/dehydratase family protein	.	.	.	.	GO:0009706^cellular_component^chloroplast inner membrane`GO:0009570^cellular_component^chloroplast stroma`GO:0015031^biological_process^protein transport	.
TRINITY_DN114606_c2_g10	1753.76	1027.26	1668.23	1483.08	783.62	918.75	1859.93	1187.43	41.91	0	264.08	101.997	219	286.89	379.96	295.283	0	0	-5.56348	-2.19746	photosystem I reaction center subunit V	.	PSAG_ARATH^PSAG_ARATH^Q:224-3,H:1-72^42.86%ID^E:1e-06^RecName: Full=Photosystem I reaction center subunit V, chloroplastic;^Eukaryota; Viridiplantae; Streptophyta; Embryophyta; Tracheophyta; Spermatophyta; Magnoliophyta; eudicotyledons; Gunneridae; Pentapetalae; rosids; malvids; Brassicales; Brassicaceae; Camelineae; Arabidopsis	.	.	ENOG41120CZ^photosystem I reaction center subunit V	GO:0009507^cellular_component^chloroplast`GO:0009941^cellular_component^chloroplast envelope`GO:0030093^cellular_component^chloroplast photosystem I`GO:0009534^cellular_component^chloroplast thylakoid`GO:0009535^cellular_component^chloroplast thylakoid membrane`GO:0016021^cellular_component^integral component of membrane`GO:0009579^cellular_component^thylakoid`GO:0016168^molecular_function^chloro…	.
TRINITY_DN124882_c0_g1	11.55	13.04	19.54	14.71	14.15	4.52	16.03	11.5667	0	0	2.58	0.86	0	0.25	0.78	0.343333	0	0	-5.56182	-4.89148	.	.	.	.	.	.	.	.
TRINITY_DN127797_c8_g6	7.45	3	3.75	4.73333	2.82	0.7	4.05	2.52333	0.22	0	0	0.0733333	0.45	0	0	0.15	0	0	-5.55736	0	.	.	.	.	.	.	.	.
TRINITY_DN87639_c0_g2	2.07	1.33	3.29	2.23	0	0	2.69	0.896667	0	0	0	0	0.16	0	0.2	0.12	0	0	-5.55431	0	transcription factor/transcription regulator	transcription factor/transcription regulator	Y4318_ARATH^Y4318_ARATH^Q:295-747,H:1-158^38.51%ID^E:3e-23^RecName: Full=Uncharacterized protein At4g30180;^Eukaryota; Viridiplantae; Streptophyta; Embryophyta; Tracheophyta; Spermatophyta; Magnoliophyta; eudicotyledons; Gunneridae; Pentapetalae; rosids; malvids; Brassicales; Brassicaceae; Camelineae; Arabidopsis	Y4318_ARATH^Y4318_ARATH^Q:1-151,H:1-158^39.13%ID^E:4e-26^RecName: Full=Uncharacterized protein At4g30180;^Eukaryota; Viridiplantae; Streptophyta; Embryophyta; Tracheophyta; Spermatophyta; Magnoliophyta; eudicotyledons; Gunneridae; Pentapetalae; rosids; malvids; Brassicales; Brassicaceae; Camelineae; Arabidopsis	.	ENOG410YVN8^Transcription factor transcription regulator	GO:0003700^molecular_function^transcription factor activity, sequence-specific DNA binding`GO:0006355^biological_process^regulation of transcription, DNA-templated	.
TRINITY_DN100453_c2_g10	35.23	27.01	22.44	28.2267	22.13	16.84	21.4	20.1233	0	0.92	4.45	1.79	2.18	3.9	28.57	11.55	0	0	-5.55208	0	UDP-glucosyltransferase family protein	UDP-glucosyltransferase family protein	U85A8_STERE^U85A8_STERE^Q:2-385,H:352-479^61.72%ID^E:5e-49^RecName: Full=UDP-glycosyltransferase 85A8 {ECO:0000303|PubMed:15610349};^Eukaryota; Viridiplantae; Streptophyta; Embryophyta; Tracheophyta; Spermatophyta; Magnoliophyta; eudicotyledons; Gunneridae; Pentapetalae; asterids; campanulids; Asterales; Asteraceae; Asteroideae; Heliantheae alliance; Eupatorieae; Stevia	U85A8_STERE^U85A8_STERE^Q:1-128,H:352-479^61.72%ID^E:1e-50^RecName: Full=UDP-glycosyltransferase 85A8 {ECO:0000303|PubMed:15610349};^Eukaryota; Viridiplantae; Streptophyta; Embryophyta; Tracheophyta; Spermatophyta; Magnoliophyta; eudicotyledons; Gunneridae; Pentapetalae; asterids; campanulids; Asterales; Asteraceae; Asteroideae; Heliantheae alliance; Eupatorieae; Stevia	PF00201.15^UDPGT^UDP-glucoronosyl and UDP-glucosyl transferase^3-100^E:5.9e-21	.	GO:0035251^molecular_function^UDP-glucosyltransferase activity`GO:1900994^biological_process^(-)-secologanin biosynthetic process	GO:0016758^molecular_function^transferase activity, transferring hexosyl groups`GO:0008152^biological_process^metabolic process
TRINITY_DN231620_c0_g1	0.43	5.71	31.39	12.51	0	0	0	0	0	0	0.17	0.0566667	0	0	0	0	-6.1732	0	-5.53328	0	hypothetical protein	.	.	.	.	.	.	.
TRINITY_DN113144_c1_g1	24.17	19.18	12.67	18.6733	17.83	10.56	31.59	19.9933	0.05	0.36	3.68	1.36333	0.57	1.53	0.93	1.01	0	0	-5.5217	-4.28151	CW-type zinc-finger protein	CW-type zinc-finger protein	.	.	.	.	GO:0005654^cellular_component^nucleoplasm`GO:0008270^molecular_function^zinc ion binding	GO:0008270^molecular_function^zinc ion binding
TRINITY_DN113513_c1_g2	23.11	24.15	50.32	32.5267	12.44	11.35	75.52	33.1033	0.21	1.15	1.33	0.896667	3.04	1.66	4.87	3.19	0	0	-5.52139	0	Nodule Cysteine-Rich (NCR) secreted peptide	.	DIRL1_ARATH^DIRL1_ARATH^Q:538-302,H:24-102^51.9%ID^E:3e-18^RecName: Full=Putative lipid-transfer protein DIR1;^Eukaryota; Viridiplantae; Streptophyta; Embryophyta; Tracheophyta; Spermatophyta; Magnoliophyta; eudicotyledons; Gunneridae; Pentapetalae; rosids; malvids; Brassicales; Brassicaceae; Camelineae; Arabidopsis	DIRL1_ARATH^DIRL1_ARATH^Q:22-104,H:20-102^49.4%ID^E:2e-20^RecName: Full=Putative lipid-transfer protein DIR1;^Eukaryota; Viridiplantae; Streptophyta; Embryophyta; Tracheophyta; Spermatophyta; Magnoliophyta; eudicotyledons; Gunneridae; Pentapetalae; rosids; malvids; Brassicales; Brassicaceae; Camelineae; Arabidopsis	PF14368.3^LTP_2^Probable lipid transfer^14-104^E:1.1e-11`PF00234.19^Tryp_alpha_amyl^Protease inhibitor/seed storage/LTP family^32-104^E:4.8e-08	ENOG410YXDY^Lipid-transfer protein	.	.
TRINITY_DN121903_c2_g8	10.43	11.39	3.29	8.37	1.77	14.43	5.13	7.11	0	0	0	0	0.17	4.13	0	1.43333	0	0	-5.51106	0	hypothetical protein	hypothetical protein	.	.	.	.	.	.
TRINITY_DN129774_c9_g89	9.74	5.45	15.76	10.3167	0	0	28.09	9.36333	0	0	0	0	2.51	1.69	3.43	2.54333	0	3.53579	-5.5067	0	NAD(P)-binding rossmann-fold protein	NAD(P)-binding rossmann-fold protein	SDR1_ARATH^SDR1_ARATH^Q:242-3,H:1-82^62.2%ID^E:9e-24^RecName: Full=(+)-neomenthol dehydrogenase;^Eukaryota; Viridiplantae; Streptophyta; Embryophyta; Tracheophyta; Spermatophyta; Magnoliophyta; eudicotyledons; Gunneridae; Pentapetalae; rosids; malvids; Brassicales; Brassicaceae; Camelineae; Arabidopsis	.	.	COG1028^Dehydrogenase reductase	GO:0009507^cellular_component^chloroplast`GO:0009941^cellular_component^chloroplast envelope`GO:0009706^cellular_component^chloroplast inner membrane`GO:0009536^cellular_component^plastid`GO:0050662^molecular_function^coenzyme binding`GO:0016491^molecular_function^oxidoreductase activity`GO:0042803^molecular_function^protein homodimerization activity`GO:0010020^biological_process^chloroplast fiss…	GO:0003824^molecular_function^catalytic activity`GO:0050662^molecular_function^coenzyme binding
TRINITY_DN117675_c6_g23	212.88	905.23	1364.78	827.63	403.55	43.39	116.38	187.773	30.26	0	9.13	13.13	31.72	0	107.54	46.42	0	0	-5.50218	0	5.S ribosomal protein L7/L12	.	RK123_ARATH^RK123_ARATH^Q:176-3,H:31-90^51.67%ID^E:3e-11^RecName: Full=50S ribosomal protein L12-3, chloroplastic;^Eukaryota; Viridiplantae; Streptophyta; Embryophyta; Tracheophyta; Spermatophyta; Magnoliophyta; eudicotyledons; Gunneridae; Pentapetalae; rosids; malvids; Brassicales; Brassicaceae; Camelineae; Arabidopsis	.	.	COG0222^Seems to be the binding site for several of the factors involved in protein synthesis and appears to be essential for accurate translation (By similarity)	.	.
TRINITY_DN125737_c4_g25	19.69	17.13	25.7	20.84	10.78	3.72	15	9.83333	0	0.35	1.8	0.716667	3.99	2.27	6.96	4.40667	0	0	-5.49084	0	UDP-glucosyltransferase family protein	UDP-glucosyltransferase family protein	UGT8_CATRO^UGT8_CATRO^Q:3-344,H:367-480^64.04%ID^E:1e-47^RecName: Full=7-deoxyloganetic acid glucosyltransferase;^Eukaryota; Viridiplantae; Streptophyta; Embryophyta; Tracheophyta; Spermatophyta; Magnoliophyta; eudicotyledons; Gunneridae; Pentapetalae; asterids; lamiids; Gentianales; Apocynaceae; Rauvolfioideae; Vinceae; Catharanthinae; Catharanthus	UGT8_CATRO^UGT8_CATRO^Q:1-114,H:367-480^64.04%ID^E:5e-48^RecName: Full=7-deoxyloganetic acid glucosyltransferase;^Eukaryota; Viridiplantae; Streptophyta; Embryophyta; Tracheophyta; Spermatophyta; Magnoliophyta; eudicotyledons; Gunneridae; Pentapetalae; asterids; lamiids; Gentianales; Apocynaceae; Rauvolfioideae; Vinceae; Catharanthinae; Catharanthus	PF00201.15^UDPGT^UDP-glucoronosyl and UDP-glucosyl transferase^1-76^E:7.6e-15	.	GO:0043231^cellular_component^intracellular membrane-bounded organelle`GO:0080043^molecular_function^quercetin 3-O-glucosyltransferase activity`GO:0080044^molecular_function^quercetin 7-O-glucosyltransferase activity`GO:0009813^biological_process^flavonoid biosynthetic process`GO:0052696^biological_process^flavonoid glucuronidation	.
TRINITY_DN119312_c1_g21	1117.82	399.36	823.53	780.237	496.25	147.55	889.36	511.053	31.51	1.97	47.68	27.0533	45.93	70.79	11.45	42.7233	0	0	-5.487	0	light-harvesting complex I chlorophyll A/B-binding protein	light-harvesting complex I chlorophyll A/B-binding protein	CB2G_SOLLC^CB2G_SOLLC^Q:263-3,H:106-192^98.85%ID^E:1e-55^RecName: Full=Chlorophyll a-b binding protein 3C, chloroplastic;^Eukaryota; Viridiplantae; Streptophyta; Embryophyta; Tracheophyta; Spermatophyta; Magnoliophyta; eudicotyledons; Gunneridae; Pentapetalae; asterids; lamiids; Solanales; Solanaceae; Solanoideae; Solaneae; Solanum; Lycopersicon	.	.	ENOG410ZHBU^Chlorophyll A-B binding protein	GO:0009535^cellular_component^chloroplast thylakoid membrane`GO:0016021^cellular_component^integral component of membrane`GO:0009522^cellular_component^photosystem I`GO:0009523^cellular_component^photosystem II`GO:0016168^molecular_function^chlorophyll binding`GO:0046872^molecular_function^metal ion binding`GO:0009765^biological_process^photosynthesis, light harvesting`GO:0018298^biological_proce…	.
TRINITY_DN125749_c0_g4	22.64	15.9	21.54	20.0267	10.87	5.65	22.22	12.9133	0	0.34	3.53	1.29	1.48	4.36	0.98	2.27333	0	0	-5.48576	0	hypothetical protein	transmembrane protein, putative	.	.	.	.	.	.
TRINITY_DN129582_c0_g9	114.17	15.09	44.28	57.8467	15.17	10.21	43.37	22.9167	0.41	1.1	0.97	0.826667	1.39	3.79	1.98	2.38667	0	0	-5.48499	0	UDP-glucosyltransferase family protein	UDP-glucosyltransferase family protein	SGT2_SOYBN^SGT2_SOYBN^Q:1-321,H:380-486^71.03%ID^E:6e-42^RecName: Full=Soyasapogenol B glucuronide galactosyltransferase;^Eukaryota; Viridiplantae; Streptophyta; Embryophyta; Tracheophyta; Spermatophyta; Magnoliophyta; eudicotyledons; Gunneridae; Pentapetalae; rosids; fabids; Fabales; Fabaceae; Papilionoideae; Phaseoleae; Glycine; Soja	SGT2_SOYBN^SGT2_SOYBN^Q:1-107,H:380-486^71.03%ID^E:5e-42^RecName: Full=Soyasapogenol B glucuronide galactosyltransferase;^Eukaryota; Viridiplantae; Streptophyta; Embryophyta; Tracheophyta; Spermatophyta; Magnoliophyta; eudicotyledons; Gunneridae; Pentapetalae; rosids; fabids; Fabales; Fabaceae; Papilionoideae; Phaseoleae; Glycine; Soja	.	COG1819^Transferase	GO:0043231^cellular_component^intracellular membrane-bounded organelle`GO:0080043^molecular_function^quercetin 3-O-glucosyltransferase activity`GO:0080044^molecular_function^quercetin 7-O-glucosyltransferase activity`GO:0009813^biological_process^flavonoid biosynthetic process`GO:0052696^biological_process^flavonoid glucuronidation	.
TRINITY_DN110620_c4_g6	87.21	283.31	341.53	237.35	101.16	122.12	9.75	77.6767	5.36	12.23	2.27	6.62	27.06	52.45	128.58	69.3633	0	3.41518	-5.47717	0	hypothetical protein	.	.	.	.	.	.	.
TRINITY_DN104238_c0_g1	5.82	2	10.51	6.11	4.78	2.31	0.15	2.41333	0.14	0	0	0.0466667	0.19	0.17	0.18	0.18	0	0	-5.477	0	ribulose bisphosphate carboxylase small chain	ribulose bisphosphate carboxylase small chain	RBS3_PEA^RBS3_PEA^Q:1-120,H:21-60^80%ID^E:8e-13^RecName: Full=Ribulose bisphosphate carboxylase small chain 3A, chloroplastic;^Eukaryota; Viridiplantae; Streptophyta; Embryophyta; Tracheophyta; Spermatophyta; Magnoliophyta; eudicotyledons; Gunneridae; Pentapetalae; rosids; fabids; Fabales; Fabaceae; Papilionoideae; Fabeae; Pisum`RBS3_PEA^RBS3_PEA^Q:572-667,H:60-91^87.5%ID^E:5e-10^RecName: Full=Ri…	.	.	.	GO:0009507^cellular_component^chloroplast`GO:0004497^molecular_function^monooxygenase activity`GO:0016984^molecular_function^ribulose-bisphosphate carboxylase activity`GO:0009853^biological_process^photorespiration`GO:0019253^biological_process^reductive pentose-phosphate cycle	.
TRINITY_DN39361_c0_g2	12.88	18.02	6.25	12.3833	0	27.77	11.82	13.1967	0	0	0	0	11.65	26.09	32.88	23.54	0	6.14637	-5.47513	0	.	.	.	.	.	.	.	.
TRINITY_DN130699_c0_g38	9.92	3.88	12.15	8.65	2.76	1.44	4.16	2.78667	0	0	0.29	0.0966667	0	0.26	0.26	0.173333	0	0	-5.47217	0	.	.	.	.	.	.	.	.
TRINITY_DN130699_c0_g50	12.9	18.37	21.94	17.7367	24.95	6.57	27.84	19.7867	0	0	3.09	1.03	0	1.37	0.35	0.573333	0	0	-5.46852	-5.06226	DNA-damage-repair/toleration DRT1..-like protein	DNA-damage-repair/toleration DRT1..-like protein	DR100_ARATH^DR100_ARATH^Q:452-6,H:219-365^64.43%ID^E:6e-51^RecName: Full=DNA-damage-repair/toleration protein DRT100;^Eukaryota; Viridiplantae; Streptophyta; Embryophyta; Tracheophyta; Spermatophyta; Magnoliophyta; eudicotyledons; Gunneridae; Pentapetalae; rosids; malvids; Brassicales; Brassicaceae; Camelineae; Arabidopsis`DR100_ARATH^DR100_ARATH^Q:452-15,H:123-264^38.36%ID^E:6e-18^RecName: Full=…	.	.	COG4886^leucine Rich Repeat	GO:0009507^cellular_component^chloroplast`GO:0000166^molecular_function^nucleotide binding`GO:0006281^biological_process^DNA repair	GO:0005515^molecular_function^protein binding
TRINITY_DN131107_c0_g9	7.75	2.86	6.85	5.82	1.29	2.36	0	1.21667	0	0	0	0	7.37	7.03	1.79	5.39667	0	4.95091	-5.46025	0	FBD protein	.	.	.	PF08387.7^FBD^FBD^48-87^E:9.5e-06	.	.	.
TRINITY_DN118473_c0_g4	8.58	18.02	12.09	12.8967	6.67	1.81	0	2.82667	0	0	0	0	0	0	0	0	0	0	-5.45722	0	hypothetical protein	hypothetical protein	.	.	.	.	.	.
TRINITY_DN121903_c2_g6	9.54	10.25	5.53	8.44	2.56	5.99	9.37	5.97333	0	0.13	0.78	0.303333	0.26	0.21	0.38	0.283333	0	0	-5.45618	-3.96548	hypothetical protein	.	.	.	.	.	.	.
TRINITY_DN112500_c0_g4	2	3.25	2.11	2.45333	2.54	0.98	3.8	2.44	0	0	0	0	0	0	0	0	0	0	-5.44265	-5.08792	expansin A1.	.	EXPA6_ARATH^EXPA6_ARATH^Q:87-1,H:155-183^93.1%ID^E:3e-09^RecName: Full=Expansin-A6;^Eukaryota; Viridiplantae; Streptophyta; Embryophyta; Tracheophyta; Spermatophyta; Magnoliophyta; eudicotyledons; Gunneridae; Pentapetalae; rosids; malvids; Brassicales; Brassicaceae; Camelineae; Arabidopsis`EXPA6_ARATH^EXPA6_ARATH^Q:819-745,H:131-155^96%ID^E:3e-07^RecName: Full=Expansin-A6;^Eukaryota; Viridiplanta…	.	.	ENOG410YEM2^expansin	GO:0005618^cellular_component^cell wall`GO:0005576^cellular_component^extracellular region`GO:0016020^cellular_component^membrane`GO:0009664^biological_process^plant-type cell wall organization`GO:0080022^biological_process^primary root development`GO:0009826^biological_process^unidimensional cell growth	.
TRINITY_DN120152_c5_g30	25.72	16.43	13.51	18.5533	0	0	13.48	4.49333	0	0	0	0	0	7.02	0	2.34	0	0	-5.43876	0	5.S ribosomal protein L9	.	RK9_WHEAT^RK9_WHEAT^Q:1-204,H:121-188^80.88%ID^E:3e-32^RecName: Full=50S ribosomal protein L9, chloroplastic;^Eukaryota; Viridiplantae; Streptophyta; Embryophyta; Tracheophyta; Spermatophyta; Magnoliophyta; Liliopsida; Poales; Poaceae; BOP clade; Pooideae; Triticodae; Triticeae; Triticinae; Triticum	.	.	.	GO:0009507^cellular_component^chloroplast`GO:0005840^cellular_component^ribosome`GO:0019843^molecular_function^rRNA binding`GO:0003735^molecular_function^structural constituent of ribosome`GO:0006412^biological_process^translation	.
TRINITY_DN123563_c0_g2	9.78	14.76	9.93	11.49	4.93	5.08	20.67	10.2267	0.3	0	3.95	1.41667	0.17	0.77	0.71	0.55	0	0	-5.43794	-3.91027	fasciclin-like arabinogalactan protein	.	FLA12_ARATH^FLA12_ARATH^Q:216-662,H:38-187^60.67%ID^E:3e-53^RecName: Full=Fasciclin-like arabinogalactan protein 12;^Eukaryota; Viridiplantae; Streptophyta; Embryophyta; Tracheophyta; Spermatophyta; Magnoliophyta; eudicotyledons; Gunneridae; Pentapetalae; rosids; malvids; Brassicales; Brassicaceae; Camelineae; Arabidopsis	FLA11_ARATH^FLA11_ARATH^Q:50-239,H:14-203^56.77%ID^E:6e-62^RecName: Full=Fasciclin-like arabinogalactan protein 11;^Eukaryota; Viridiplantae; Streptophyta; Embryophyta; Tracheophyta; Spermatophyta; Magnoliophyta; eudicotyledons; Gunneridae; Pentapetalae; rosids; malvids; Brassicales; Brassicaceae; Camelineae; Arabidopsis	PF02469.19^Fasciclin^Fasciclin domain^83-216^E:1.3e-18	ENOG410YFHZ^Arabinogalactan protein	.	.
TRINITY_DN130518_c3_g6	36.1	52.73	30.69	39.84	5.77	4.59	13.27	7.87667	0	0	13.43	4.47667	1.27	1.89	3.9	2.35333	0	0	-5.43738	0	transmembrane protein, putative	transmembrane protein, putative	CRR3_ARATH^CRR3_ARATH^Q:123-347,H:63-133^40.26%ID^E:1e-08^RecName: Full=Probable NAD(P)H dehydrogenase subunit CRR3, chloroplastic {ECO:0000305};^Eukaryota; Viridiplantae; Streptophyta; Embryophyta; Tracheophyta; Spermatophyta; Magnoliophyta; eudicotyledons; Gunneridae; Pentapetalae; rosids; malvids; Brassicales; Brassicaceae; Camelineae; Arabidopsis	CRR3_ARATH^CRR3_ARATH^Q:41-115,H:63-133^40.26%ID^E:1e-08^RecName: Full=Probable NAD(P)H dehydrogenase subunit CRR3, chloroplastic {ECO:0000305};^Eukaryota; Viridiplantae; Streptophyta; Embryophyta; Tracheophyta; Spermatophyta; Magnoliophyta; eudicotyledons; Gunneridae; Pentapetalae; rosids; malvids; Brassicales; Brassicaceae; Camelineae; Arabidopsis	.	ENOG410Y74U^NA	.	.
TRINITY_DN126764_c0_g5	70.5	42.04	62.3	58.28	45.7	34.2	24.25	34.7167	0.35	0.96	10.62	3.97667	40.36	40.19	34.89	38.48	0	4.34637	-5.43216	0	beta-amylase	.	AMYB_MEDSA^AMYB_MEDSA^Q:501-1964,H:8-495^73.77%ID^E:0^RecName: Full=Beta-amylase;^Eukaryota; Viridiplantae; Streptophyta; Embryophyta; Tracheophyta; Spermatophyta; Magnoliophyta; eudicotyledons; Gunneridae; Pentapetalae; rosids; fabids; Fabales; Fabaceae; Papilionoideae; Trifolieae; Medicago	AMYB_MEDSA^AMYB_MEDSA^Q:81-568,H:8-495^73.77%ID^E:0^RecName: Full=Beta-amylase;^Eukaryota; Viridiplantae; Streptophyta; Embryophyta; Tracheophyta; Spermatophyta; Magnoliophyta; eudicotyledons; Gunneridae; Pentapetalae; rosids; fabids; Fabales; Fabaceae; Papilionoideae; Trifolieae; Medicago	PF01373.14^Glyco_hydro_14^Glycosyl hydrolase family 14^89-506^E:1.7e-121	.	GO:0016161^molecular_function^beta-amylase activity`GO:0000272^biological_process^polysaccharide catabolic process	.
TRINITY_DN122329_c2_g5	103.66	13.2	2.91	39.9233	0	8.96	7.48	5.48	0	0	0	0	0	0	0	0	0	0	-5.42989	0	hypothetical protein	.	.	.	.	.	.	.
TRINITY_DN243528_c0_g1	43.49	24.99	64.51	44.33	0	0	0	0	17.66	0	0	5.88667	0	0	0	0	-7.66966	0	-5.42635	0	Gag-Pol polyprotein/retrotransposon, putative	Gag-Pol polyprotein/retrotransposon, putative	POL_SIVG1^POL_SIVG1^Q:390-274,H:390-430^51.22%ID^E:4e-07^RecName: Full=Gag-Pol polyprotein;^Viruses; Retro-transcribing viruses; Retroviridae; Orthoretrovirinae; Lentivirus; Primate lentivirus group	.	.	.	GO:0005737^cellular_component^cytoplasm`GO:0005634^cellular_component^nucleus`GO:0000943^cellular_component^retrotransposon nucleocapsid`GO:0004190^molecular_function^aspartic-type endopeptidase activity`GO:0005524^molecular_function^ATP binding`GO:0003677^molecular_function^DNA binding`GO:0003887^molecular_function^DNA-directed DNA polymerase activity`GO:0008233^molecular_function^peptidase acti…	.
TRINITY_DN118751_c4_g36	982.88	219.12	513.11	571.703	201.25	43.32	123.13	122.567	7.45	6.09	35.44	16.3267	11.35	28.59	13.49	17.81	0	0	-5.42586	0	light-harvesting complex I chlorophyll A/B-binding protein	.	CB24_TOBAC^CB24_TOBAC^Q:386-12,H:82-206^94.4%ID^E:9e-82^RecName: Full=Chlorophyll a-b binding protein 40, chloroplastic;^Eukaryota; Viridiplantae; Streptophyta; Embryophyta; Tracheophyta; Spermatophyta; Magnoliophyta; eudicotyledons; Gunneridae; Pentapetalae; asterids; lamiids; Solanales; Solanaceae; Nicotianoideae; Nicotianeae; Nicotiana	CB24_TOBAC^CB24_TOBAC^Q:1-125,H:82-206^94.4%ID^E:7e-82^RecName: Full=Chlorophyll a-b binding protein 40, chloroplastic;^Eukaryota; Viridiplantae; Streptophyta; Embryophyta; Tracheophyta; Spermatophyta; Magnoliophyta; eudicotyledons; Gunneridae; Pentapetalae; asterids; lamiids; Solanales; Solanaceae; Nicotianoideae; Nicotianeae; Nicotiana	PF00504.18^Chloroa_b-bind^Chlorophyll A-B binding protein^1-123^E:3.1e-25	.	GO:0009941^cellular_component^chloroplast envelope`GO:0009535^cellular_component^chloroplast thylakoid membrane`GO:0016021^cellular_component^integral component of membrane`GO:0009522^cellular_component^photosystem I`GO:0009523^cellular_component^photosystem II`GO:0010287^cellular_component^plastoglobule`GO:0016168^molecular_function^chlorophyll binding`GO:0046872^molecular_function^metal ion bin…	.
TRINITY_DN130779_c5_g11	28.71	37.19	20.18	28.6933	21.17	9.19	37.88	22.7467	0	0.47	7.57	2.68	0.24	0.22	1.35	0.603333	0	0	-5.41578	-5.10594	polygalacturonase non-catalytic protein	.	GP3_SOLLC^GP3_SOLLC^Q:171-7,H:24-78^49.09%ID^E:9e-12^RecName: Full=Polygalacturonase non-catalytic subunit AroGP3;^Eukaryota; Viridiplantae; Streptophyta; Embryophyta; Tracheophyta; Spermatophyta; Magnoliophyta; eudicotyledons; Gunneridae; Pentapetalae; asterids; lamiids; Solanales; Solanaceae; Solanoideae; Solaneae; Solanum; Lycopersicon	.	.	ENOG410YDAC^Noncatalytic subunit	GO:0048046^cellular_component^apoplast`GO:0005618^cellular_component^cell wall`GO:0071555^biological_process^cell wall organization`GO:0009835^biological_process^fruit ripening	.
TRINITY_DN118751_c4_g19	278.68	56.3	165.99	166.99	101.88	44.53	186.25	110.887	0	0	3.72	1.24	7.16	0	0	2.38667	0	0	-5.41469	-4.52971	light-harvesting complex I chlorophyll A/B-binding protein	.	CB2G_SOLLC^CB2G_SOLLC^Q:3-218,H:6-79^78.38%ID^E:1e-30^RecName: Full=Chlorophyll a-b binding protein 3C, chloroplastic;^Eukaryota; Viridiplantae; Streptophyta; Embryophyta; Tracheophyta; Spermatophyta; Magnoliophyta; eudicotyledons; Gunneridae; Pentapetalae; asterids; lamiids; Solanales; Solanaceae; Solanoideae; Solaneae; Solanum; Lycopersicon	.	.	ENOG410ZHBU^Chlorophyll A-B binding protein	GO:0009535^cellular_component^chloroplast thylakoid membrane`GO:0016021^cellular_component^integral component of membrane`GO:0009522^cellular_component^photosystem I`GO:0009523^cellular_component^photosystem II`GO:0016168^molecular_function^chlorophyll binding`GO:0046872^molecular_function^metal ion binding`GO:0009765^biological_process^photosynthesis, light harvesting`GO:0018298^biological_proce…	.
TRINITY_DN118931_c2_g14	76.49	53.22	61.27	63.66	0	0	63.17	21.0567	0	2.15	11.33	4.49333	2.48	38.07	16.48	19.01	0	0	-5.40703	0	superoxide dismutase [Cu-Zn] protein	.	SODCP_MEDSA^SODCP_MEDSA^Q:236-3,H:1-78^96.15%ID^E:4e-32^RecName: Full=Superoxide dismutase [Cu-Zn], chloroplastic;^Eukaryota; Viridiplantae; Streptophyta; Embryophyta; Tracheophyta; Spermatophyta; Magnoliophyta; eudicotyledons; Gunneridae; Pentapetalae; rosids; fabids; Fabales; Fabaceae; Papilionoideae; Trifolieae; Medicago	.	.	.	GO:0009507^cellular_component^chloroplast`GO:0046872^molecular_function^metal ion binding`GO:0004784^molecular_function^superoxide dismutase activity`GO:0071486^biological_process^cellular response to high light intensity	.
TRINITY_DN119312_c1_g22	487.67	567.17	618.94	557.927	61.78	6.87	76.63	48.4267	13.55	0	130.36	47.97	4.73	0	14.32	6.35	-4.28922	0	-5.40687	0	light-harvesting complex I chlorophyll A/B-binding protein	.	CB28_PEA^CB28_PEA^Q:245-3,H:131-213^90.36%ID^E:3e-44^RecName: Full=Chlorophyll a-b binding protein 8, chloroplastic;^Eukaryota; Viridiplantae; Streptophyta; Embryophyta; Tracheophyta; Spermatophyta; Magnoliophyta; eudicotyledons; Gunneridae; Pentapetalae; rosids; fabids; Fabales; Fabaceae; Papilionoideae; Fabeae; Pisum	.	.	.	GO:0009507^cellular_component^chloroplast`GO:0009941^cellular_component^chloroplast envelope`GO:0009534^cellular_component^chloroplast thylakoid`GO:0009535^cellular_component^chloroplast thylakoid membrane`GO:0016021^cellular_component^integral component of membrane`GO:0016020^cellular_component^membrane`GO:0009522^cellular_component^photosystem I`GO:0009523^cellular_component^photosystem II`GO:0…	.
TRINITY_DN130416_c6_g28	203.44	137.4	219.42	186.753	0	0	0	0	0	9.19	0	3.06333	0	0	0	0	-5.9523	0	-5.40106	0	light-harvesting complex I chlorophyll A/B-binding protein	.	CB4B_ARATH^CB4B_ARATH^Q:209-3,H:115-183^94.2%ID^E:3e-41^RecName: Full=Chlorophyll a-b binding protein CP29.2, chloroplastic;^Eukaryota; Viridiplantae; Streptophyta; Embryophyta; Tracheophyta; Spermatophyta; Magnoliophyta; eudicotyledons; Gunneridae; Pentapetalae; rosids; malvids; Brassicales; Brassicaceae; Camelineae; Arabidopsis	.	.	ENOG410YYUX^Chlorophyll A-B binding protein	GO:0009941^cellular_component^chloroplast envelope`GO:0009535^cellular_component^chloroplast thylakoid membrane`GO:0016021^cellular_component^integral component of membrane`GO:0009522^cellular_component^photosystem I`GO:0009523^cellular_component^photosystem II`GO:0010287^cellular_component^plastoglobule`GO:0016168^molecular_function^chlorophyll binding`GO:0046872^molecular_function^metal ion bin…	.
TRINITY_DN103090_c0_g1	1.09	2.25	2.55	1.96333	0	0.1	4.47	1.52333	0	0	0	0	0	0	0.1	0.0333333	0	0	-5.40023	0	DUF3.49 family protein	.	FAF3_ARATH^FAF3_ARATH^Q:522-205,H:116-219^37.96%ID^E:2e-13^RecName: Full=Protein FANTASTIC FOUR 3;^Eukaryota; Viridiplantae; Streptophyta; Embryophyta; Tracheophyta; Spermatophyta; Magnoliophyta; eudicotyledons; Gunneridae; Pentapetalae; rosids; malvids; Brassicales; Brassicaceae; Camelineae; Arabidopsis	FAF3_ARATH^FAF3_ARATH^Q:7-199,H:8-219^33.18%ID^E:1e-19^RecName: Full=Protein FANTASTIC FOUR 3;^Eukaryota; Viridiplantae; Streptophyta; Embryophyta; Tracheophyta; Spermatophyta; Magnoliophyta; eudicotyledons; Gunneridae; Pentapetalae; rosids; malvids; Brassicales; Brassicaceae; Camelineae; Arabidopsis	PF11250.5^FAF^Fantastic Four meristem regulator^145-197^E:4.3e-18	ENOG41114KZ^Protein of unknown function (DUF3049)	.	.
TRINITY_DN106281_c0_g1	3.84	8.9	5.59	6.11	18.77	4.53	0	7.76667	0	1.15	0	0.383333	11.01	2.13	7.65	6.93	0	5.12587	-5.39896	0	DEAD-box helicase family protein	.	RH36_ARATH^RH36_ARATH^Q:574-2,H:51-236^59.69%ID^E:1e-75^RecName: Full=DEAD-box ATP-dependent RNA helicase 36;^Eukaryota; Viridiplantae; Streptophyta; Embryophyta; Tracheophyta; Spermatophyta; Magnoliophyta; eudicotyledons; Gunneridae; Pentapetalae; rosids; malvids; Brassicales; Brassicaceae; Camelineae; Arabidopsis`RH36_ARATH^RH36_ARATH^Q:871-671,H:208-274^55.22%ID^E:3e-15^RecName: Full=DEAD-box …	RH36_ARATH^RH36_ARATH^Q:100-290,H:51-236^59.69%ID^E:1e-75^RecName: Full=DEAD-box ATP-dependent RNA helicase 36;^Eukaryota; Viridiplantae; Streptophyta; Embryophyta; Tracheophyta; Spermatophyta; Magnoliophyta; eudicotyledons; Gunneridae; Pentapetalae; rosids; malvids; Brassicales; Brassicaceae; Camelineae; Arabidopsis`RH36_ARATH^RH36_ARATH^Q:1-67,H:208-274^55.22%ID^E:3e-15^RecName: Full=DEAD-box A…	PF00270.26^DEAD^DEAD/DEAH box helicase^1-43^E:3.8e-05`PF00270.26^DEAD^DEAD/DEAH box helicase^137-287^E:6.5e-33	ENOG410XPYC^ATP-binding RNA helicase involved in 40S ribosomal subunit biogenesis and is required for the normal formation of 18S rRNAs through pre-rRNA processing at A0, A1 and A2 sites. Required for vegetative growth (By similarity)	GO:0005634^cellular_component^nucleus`GO:0090406^cellular_component^pollen tube`GO:0005524^molecular_function^ATP binding`GO:0004004^molecular_function^ATP-dependent RNA helicase activity`GO:0003676^molecular_function^nucleic acid binding`GO:0009553^biological_process^embryo sac development`GO:0009561^biological_process^megagametogenesis`GO:0009791^biological_process^post-embryonic development`GO…	.
TRINITY_DN122051_c0_g43	330.27	182.06	210.98	241.103	71.74	111.04	470.38	217.72	0	14.8	32.22	15.6733	0	2.89	39.08	13.99	0	0	-5.39891	0	5.S ribosomal protein L28	.	.	.	.	.	.	.
TRINITY_DN97094_c0_g4	40.82	32.88	10.17	27.9567	15.83	11.03	17.22	14.6933	0	1.39	0	0.463333	1.12	1.77	6.16	3.01667	0	0	-5.39457	0	translation elongation factor EF protein	translation elongation factor EF protein	EFGC1_SOYBN^EFGC1_SOYBN^Q:321-1,H:477-584^74.07%ID^E:1e-47^RecName: Full=Elongation factor G-1, chloroplastic;^Eukaryota; Viridiplantae; Streptophyta; Embryophyta; Tracheophyta; Spermatophyta; Magnoliophyta; eudicotyledons; Gunneridae; Pentapetalae; rosids; fabids; Fabales; Fabaceae; Papilionoideae; Phaseoleae; Glycine; Soja	EFGC1_SOYBN^EFGC1_SOYBN^Q:1-107,H:477-584^74.07%ID^E:1e-47^RecName: Full=Elongation factor G-1, chloroplastic;^Eukaryota; Viridiplantae; Streptophyta; Embryophyta; Tracheophyta; Spermatophyta; Magnoliophyta; eudicotyledons; Gunneridae; Pentapetalae; rosids; fabids; Fabales; Fabaceae; Papilionoideae; Phaseoleae; Glycine; Soja	PF14492.3^EFG_II^Elongation Factor G, domain II^18-90^E:6.5e-27	COG0480^Catalyzes the GTP-dependent ribosomal translocation step during translation elongation. During this step, the ribosome changes from the pre-translocational (PRE) to the post- translocational (POST) state as the newly formed A-site-bound peptidyl-tRNA and P-site-bound deacylated tRNA move to the P and E sites, respectively. Catalyzes the coordinated movement of the two tRNA molecules, the …	GO:0009507^cellular_component^chloroplast`GO:0005622^cellular_component^intracellular`GO:0005525^molecular_function^GTP binding`GO:0003924^molecular_function^GTPase activity`GO:0003746^molecular_function^translation elongation factor activity`GO:0032790^biological_process^ribosome disassembly	GO:0005525^molecular_function^GTP binding
TRINITY_DN113025_c0_g2	2.41	4.09	3.28	3.26	0.74	1.51	4.05	2.1	0	0	0.18	0.06	0.33	0.8	0.22	0.45	0	0	-5.38688	0	fatty acid hydroxylase superfamily protein	fatty acid hydroxylase superfamily protein	.	.	.	.	GO:0005789^cellular_component^endoplasmic reticulum membrane`GO:0016021^cellular_component^integral component of membrane`GO:0016020^cellular_component^membrane`GO:0005886^cellular_component^plasma membrane`GO:0005506^molecular_function^iron ion binding`GO:0016491^molecular_function^oxidoreductase activity`GO:0043447^biological_process^alkane biosynthetic process`GO:0042335^biological_process^cut…	GO:0005506^molecular_function^iron ion binding`GO:0016491^molecular_function^oxidoreductase activity`GO:0006633^biological_process^fatty acid biosynthetic process`GO:0055114^biological_process^oxidation-reduction process
TRINITY_DN120290_c7_g2	18.31	35.3	158.25	70.62	98.11	245.75	187.67	177.177	0.37	21.65	0	7.34	143.03	95.63	191.09	143.25	0	7.09345	-5.37282	0	transmembrane protein, putative	.	.	.	.	.	.	.
TRINITY_DN123752_c0_g1	5.68	6.59	6.55	6.27333	5.72	3.66	6.22	5.2	0	0.15	1.83	0.66	0.36	0.57	0.76	0.563333	0	0	-5.36712	-3.2364	carboxyl-terminal peptidase	.	.	.	PF14365.3^DUF4409^Domain of unknown function (DUF4409)^133-239^E:2.9e-38`PF03080.12^DUF239^Domain of unknown function (DUF239)^253-475^E:8.4e-87	.	.	.
TRINITY_DN122356_c11_g2	305.82	270.44	238.6	271.62	270.96	96.06	355.77	240.93	40.72	0	86.44	42.3867	10.95	56.69	82.34	49.9933	0	0	-5.36605	0	ribulose bisphosphate carboxylase/oxygenase activase	ribulose bisphosphate carboxylase/oxygenase activase	RCAA_HORVU^RCAA_HORVU^Q:3-101,H:393-425^75.76%ID^E:5e-10^RecName: Full=Ribulose bisphosphate carboxylase/oxygenase activase A, chloroplastic;^Eukaryota; Viridiplantae; Streptophyta; Embryophyta; Tracheophyta; Spermatophyta; Magnoliophyta; Liliopsida; Poales; Poaceae; BOP clade; Pooideae; Triticodae; Triticeae; Hordeinae; Hordeum`RCAA_HORVU^RCAA_HORVU^Q:146-202,H:443-461^63.16%ID^E:5e-10^RecName: …	.	.	COG1222^26S protease regulatory subunit	GO:0009570^cellular_component^chloroplast stroma`GO:0005524^molecular_function^ATP binding	GO:0005524^molecular_function^ATP binding
TRINITY_DN112595_c0_g30	61.5	35.92	49.29	48.9033	116.31	18.26	0	44.8567	11.42	0	0	3.80667	92.55	0	0	30.85	0	0	-5.35294	0	5.S ribosomal protein L5P	5.S ribosomal protein L5P	RL11_MEDSA^RL11_MEDSA^Q:136-321,H:1-62^100%ID^E:1e-35^RecName: Full=60S ribosomal protein L11;^Eukaryota; Viridiplantae; Streptophyta; Embryophyta; Tracheophyta; Spermatophyta; Magnoliophyta; eudicotyledons; Gunneridae; Pentapetalae; rosids; fabids; Fabales; Fabaceae; Papilionoideae; Trifolieae; Medicago	.	.	.	GO:0009507^cellular_component^chloroplast`GO:0009941^cellular_component^chloroplast envelope`GO:0009570^cellular_component^chloroplast stroma`GO:0022626^cellular_component^cytosolic ribosome`GO:0016020^cellular_component^membrane`GO:0019843^molecular_function^rRNA binding`GO:0003735^molecular_function^structural constituent of ribosome`GO:0009735^biological_process^response to cytokinin`GO:000641…	.
TRINITY_DN120544_c3_g2	4.53	1.51	5.55	3.86333	9.21	7.95	1.94	6.36667	0	0.56	0	0.186667	4.94	0.1	1.02	2.02	0	0	-5.35281	0	DUF223 domain protein	.	.	.	.	.	.	.
TRINITY_DN117582_c0_g5	53.22	9.02	17.56	26.6	0	0	0	0	0	0	0	0	0	0	0	0	-5.37099	0	-5.35257	0	plant/F18G18-2.. protein	plant/F18G18-2.. protein	.	.	.	.	.	.
TRINITY_DN122426_c0_g4	4.78	23.81	13.73	14.1067	1.71	11.8	29.59	14.3667	1.62	0	0	0.54	11.26	1.14	20.58	10.9933	0	0	-5.34497	0	alpha/beta fold hydrolase	alpha/beta fold hydrolase	.	.	.	.	GO:0016021^cellular_component^integral component of membrane`GO:0016787^molecular_function^hydrolase activity	.
TRINITY_DN119230_c1_g1	1.34	1.47	3.31	2.04	0	0	1.35	0.45	0	0	0	0	0	0	0	0	0	0	-5.34262	0	hypothetical protein	.	.	.	.	.	.	.
TRINITY_DN109601_c1_g4	38.1	22.52	37.84	32.82	15.73	9.6	42.17	22.5	0	0	1.91	0.636667	0	1.03	3.09	1.37333	0	0	-5.33936	0	Pmr5/Cas1p GDSL/SGNH-like acyl-esterase family protein	.	.	.	.	.	.	.
TRINITY_DN40872_c0_g1	9.76	12.71	5.75	9.40667	0.9	10.57	2.8	4.75667	0	0.66	0	0.22	6.56	12.85	17.33	12.2467	0	5.44965	-5.33862	0	.	.	.	.	.	.	.	.
TRINITY_DN119439_c0_g2	24.26	18.11	73.26	38.5433	0	0	24.01	8.00333	0	0	0	0	0	0	0	0	0	0	-5.33592	0	nuclear protein Es2	.	BOB2_ARATH^BOB2_ARATH^Q:170-3,H:120-175^71.43%ID^E:7e-22^RecName: Full=Protein BOBBER 2;^Eukaryota; Viridiplantae; Streptophyta; Embryophyta; Tracheophyta; Spermatophyta; Magnoliophyta; eudicotyledons; Gunneridae; Pentapetalae; rosids; malvids; Brassicales; Brassicaceae; Camelineae; Arabidopsis	.	.	ENOG410XQVU^nudC domain containing	.	.
TRINITY_DN125635_c3_g1	91.85	71.49	66.71	76.6833	32.16	23.66	0	18.6067	0.84	0	3.88	1.57333	0	2.9	0	0.966667	0	0	-5.33272	0	expansin A1.	expansin A1.	EXPA5_ARATH^EXPA5_ARATH^Q:244-86,H:203-255^84.91%ID^E:2e-22^RecName: Full=Expansin-A5;^Eukaryota; Viridiplantae; Streptophyta; Embryophyta; Tracheophyta; Spermatophyta; Magnoliophyta; eudicotyledons; Gunneridae; Pentapetalae; rosids; malvids; Brassicales; Brassicaceae; Camelineae; Arabidopsis	.	.	ENOG4111DWI^Pollen allergen	GO:0005829^cellular_component^cytosol`GO:0005576^cellular_component^extracellular region`GO:0016020^cellular_component^membrane`GO:0009505^cellular_component^plant-type cell wall`GO:0009506^cellular_component^plasmodesma`GO:0009664^biological_process^plant-type cell wall organization`GO:0006949^biological_process^syncytium formation	.
TRINITY_DN93004_c1_g3	82.1	26.41	0	36.17	0	0.46	0.44	0.3	0	0	0	0	0	0	1.54	0.513333	0	0	-5.33219	0	elongation factor 1-alpha	.	EF1A_PUCGR^EF1A_PUCGR^Q:1-96,H:394-425^71.88%ID^E:2e-09^RecName: Full=Elongation factor 1-alpha;^Eukaryota; Fungi; Dikarya; Basidiomycota; Pucciniomycotina; Pucciniomycetes; Pucciniales; Pucciniaceae; Puccinia	.	.	COG5256^This protein promotes the GTP-dependent binding of aminoacyl-tRNA to the A-site of ribosomes during protein biosynthesis (By similarity)	GO:0005737^cellular_component^cytoplasm`GO:0005525^molecular_function^GTP binding`GO:0003924^molecular_function^GTPase activity`GO:0003746^molecular_function^translation elongation factor activity	.
TRINITY_DN112393_c0_g1	9.61	12.15	6.17	9.31	2.58	2.78	5.81	3.72333	0	0.5	0.36	0.286667	0	0.52	0	0.173333	0	0	-5.33146	-4.66295	hypothetical protein	.	.	.	.	.	.	.
TRINITY_DN130589_c12_g45	154.36	602.95	117.48	291.597	0	335.51	0	111.837	0	14.08	3.4	5.82667	4.42	7.71	0	4.04333	0	0	-5.32816	0	.	.	.	.	.	.	.	.
TRINITY_DN126885_c1_g17	75.61	93.14	1.05	56.6	0.88	30.22	81.31	37.47	0	0	0.87	0.29	0	10.12	2.78	4.3	0	0	-5.32038	0	carotenoid cleavage dioxygenase 4a-6	carotenoid cleavage dioxygenase 4a-6	CCD4_ARATH^CCD4_ARATH^Q:312-166,H:547-595^83.67%ID^E:5e-20^RecName: Full=Probable carotenoid cleavage dioxygenase 4, chloroplastic;^Eukaryota; Viridiplantae; Streptophyta; Embryophyta; Tracheophyta; Spermatophyta; Magnoliophyta; eudicotyledons; Gunneridae; Pentapetalae; rosids; malvids; Brassicales; Brassicaceae; Camelineae; Arabidopsis	.	.	COG3670^dioxygenase	GO:0009507^cellular_component^chloroplast`GO:0010287^cellular_component^plastoglobule`GO:0051213^molecular_function^dioxygenase activity`GO:0046872^molecular_function^metal ion binding	GO:0016702^molecular_function^oxidoreductase activity, acting on single donors with incorporation of molecular oxygen, incorporation of two atoms of oxygen`GO:0055114^biological_process^oxidation-reduction process
TRINITY_DN128716_c0_g28	0.08	22.86	0.09	7.67667	0	0	44.26	14.7533	0	0	0	0	47.85	0.21	0	16.02	0	0	-5.31878	0	transmembrane protein, putative	transmembrane protein, putative	.	.	.	.	.	.
TRINITY_DN108896_c3_g33	251.15	453.94	351.36	352.15	356.42	62.95	422.29	280.553	5.83	6.22	29.1	13.7167	7.72	20.25	20.63	16.2	0	0	-5.31486	0	ribulose bisphosphate carboxylase small chain	ribulose bisphosphate carboxylase small chain	RBS_MEDSA^RBS_MEDSA^Q:674-375,H:81-180^85%ID^E:1e-58^RecName: Full=Ribulose bisphosphate carboxylase small chain, chloroplastic;^Eukaryota; Viridiplantae; Streptophyta; Embryophyta; Tracheophyta; Spermatophyta; Magnoliophyta; eudicotyledons; Gunneridae; Pentapetalae; rosids; fabids; Fabales; Fabaceae; Papilionoideae; Trifolieae; Medicago	.	.	.	GO:0009507^cellular_component^chloroplast`GO:0004497^molecular_function^monooxygenase activity`GO:0016984^molecular_function^ribulose-bisphosphate carboxylase activity`GO:0009853^biological_process^photorespiration`GO:0019253^biological_process^reductive pentose-phosphate cycle	.
TRINITY_DN57076_c0_g1	21.47	4.79	21.03	15.7633	2.05	24.33	11.93	12.77	0.42	0	0	0.14	4.35	6.32	2.14	4.27	0	0	-5.31069	0	Non-symbiotic hemoglobin	.	HBL_ZEAMP^HBL_ZEAMP^Q:209-3,H:8-76^72.46%ID^E:7e-30^RecName: Full=Non-symbiotic hemoglobin;^Eukaryota; Viridiplantae; Streptophyta; Embryophyta; Tracheophyta; Spermatophyta; Magnoliophyta; Liliopsida; Poales; Poaceae; PACMAD clade; Panicoideae; Andropogonodae; Andropogoneae; Tripsacinae; Zea	.	.	.	GO:0005737^cellular_component^cytoplasm`GO:0016363^cellular_component^nuclear matrix`GO:0020037^molecular_function^heme binding`GO:0046872^molecular_function^metal ion binding`GO:0019825^molecular_function^oxygen binding	.
TRINITY_DN109612_c0_g2	0.83	2.61	6.1	3.18	19.03	23.48	30.06	24.19	0	0	0	0	8.48	11.1	16.57	12.05	3.12359	7.34103	-5.31057	0	transmembrane protein, putative	.	.	.	.	.	.	.
TRINITY_DN118835_c8_g4	0.11	53.18	0.48	17.9233	3.25	108.86	284.72	132.277	0	0	0	0	555.6	9.16	0.33	188.363	0	0	-5.30839	0	.	.	.	.	.	.	.	.
TRINITY_DN125773_c3_g2	14.82	16.32	19.18	16.7733	12.4	13.34	17.6	14.4467	0	0.46	2.03	0.83	1.17	1.29	1.32	1.26	0	0	-5.30649	-3.4293	TCP family transcription factor	TCP family transcription factor	.	.	.	.	GO:0005634^cellular_component^nucleus`GO:0003677^molecular_function^DNA binding`GO:0003700^molecular_function^transcription factor activity, sequence-specific DNA binding`GO:0030154^biological_process^cell differentiation`GO:0048366^biological_process^leaf development`GO:0009965^biological_process^leaf morphogenesis`GO:0045962^biological_process^positive regulation of development, heterochronic`G…	.
TRINITY_DN122779_c0_g3	78.9	69.48	35.9	61.4267	67.56	40.96	0	36.1733	0	0.94	23.4	8.11333	15.41	69.5	41.85	42.2533	0	0	-5.30355	0	fructose-1,6-bisphosphatase, cytosolic-like protein	.	F16P2_SACHY^F16P2_SACHY^Q:396-115,H:246-339^92.55%ID^E:2e-57^RecName: Full=Fructose-1,6-bisphosphatase, cytosolic;^Eukaryota; Viridiplantae; Streptophyta; Embryophyta; Tracheophyta; Spermatophyta; Magnoliophyta; Liliopsida; Poales; Poaceae; PACMAD clade; Panicoideae; Andropogonodae; Andropogoneae; Saccharinae; Saccharum	.	.	.	GO:0005737^cellular_component^cytoplasm`GO:0042132^molecular_function^fructose 1,6-bisphosphate 1-phosphatase activity`GO:0046872^molecular_function^metal ion binding`GO:0005975^biological_process^carbohydrate metabolic process	.
TRINITY_DN62702_c0_g3	15.37	18.94	11.82	15.3767	7.9	3.67	15.62	9.06333	0	0.29	3.18	1.15667	0	1.28	0.89	0.723333	0	0	-5.303	0	transferring glycosyl group transferase	transferring glycosyl group transferase	Y4141_ARATH^Y4141_ARATH^Q:2-175,H:126-183^81.03%ID^E:2e-27^RecName: Full=Uncharacterized protein At4g14100;^Eukaryota; Viridiplantae; Streptophyta; Embryophyta; Tracheophyta; Spermatophyta; Magnoliophyta; eudicotyledons; Gunneridae; Pentapetalae; rosids; malvids; Brassicales; Brassicaceae; Camelineae; Arabidopsis	.	.	ENOG4111MP0^NA	.	.
TRINITY_DN108896_c3_g9	964.82	1288.22	1683.96	1312.33	779.34	331.74	1548.42	886.5	23.73	22.35	119.21	55.0967	24.89	92.12	60.46	59.1567	0	0	-5.30218	0	ribulose bisphosphate carboxylase small chain	.	RBS_MEDSA^RBS_MEDSA^Q:301-2,H:13-113^85.15%ID^E:1e-54^RecName: Full=Ribulose bisphosphate carboxylase small chain, chloroplastic;^Eukaryota; Viridiplantae; Streptophyta; Embryophyta; Tracheophyta; Spermatophyta; Magnoliophyta; eudicotyledons; Gunneridae; Pentapetalae; rosids; fabids; Fabales; Fabaceae; Papilionoideae; Trifolieae; Medicago	RBS_MEDSA^RBS_MEDSA^Q:4-114,H:2-113^83.04%ID^E:7e-63^RecName: Full=Ribulose bisphosphate carboxylase small chain, chloroplastic;^Eukaryota; Viridiplantae; Streptophyta; Embryophyta; Tracheophyta; Spermatophyta; Magnoliophyta; eudicotyledons; Gunneridae; Pentapetalae; rosids; fabids; Fabales; Fabaceae; Papilionoideae; Trifolieae; Medicago	PF12338.5^RbcS^Ribulose-1,5-bisphosphate carboxylase small subunit^2-41^E:2.7e-16`PF00101.17^RuBisCO_small^Ribulose bisphosphate carboxylase, small chain^70-108^E:1.1e-10	.	GO:0009507^cellular_component^chloroplast`GO:0004497^molecular_function^monooxygenase activity`GO:0016984^molecular_function^ribulose-bisphosphate carboxylase activity`GO:0009853^biological_process^photorespiration`GO:0019253^biological_process^reductive pentose-phosphate cycle	.
TRINITY_DN121450_c2_g1	6.51	4.24	6.72	5.82333	4.02	1.34	8.01	4.45667	0.12	0	0.76	0.293333	0.15	0.31	0.73	0.396667	0	0	-5.3003	0	PLATZ transcription factor family protein	PLATZ transcription factor family protein	.	.	.	.	.	.
TRINITY_DN118055_c1_g16	10.07	6.5	8.95	8.50667	0	2.51	0	0.836667	0.74	0	0	0.246667	2.6	2.83	4.79	3.40667	0	0	-5.29744	0	elongation factor Tu protein	.	.	.	.	.	GO:0009507^cellular_component^chloroplast`GO:0005525^molecular_function^GTP binding`GO:0003924^molecular_function^GTPase activity`GO:0003746^molecular_function^translation elongation factor activity`GO:0006414^biological_process^translational elongation	.
TRINITY_DN108896_c3_g2	216.36	925.25	332.45	491.353	622.17	102.25	1369.33	697.917	0	0	149.2	49.7333	24.65	55.79	42.71	41.05	0	0	-5.29628	0	ribulose bisphosphate carboxylase small chain	.	RBS_MEDSA^RBS_MEDSA^Q:212-3,H:58-127^91.43%ID^E:2e-43^RecName: Full=Ribulose bisphosphate carboxylase small chain, chloroplastic;^Eukaryota; Viridiplantae; Streptophyta; Embryophyta; Tracheophyta; Spermatophyta; Magnoliophyta; eudicotyledons; Gunneridae; Pentapetalae; rosids; fabids; Fabales; Fabaceae; Papilionoideae; Trifolieae; Medicago	.	.	.	GO:0009507^cellular_component^chloroplast`GO:0004497^molecular_function^monooxygenase activity`GO:0016984^molecular_function^ribulose-bisphosphate carboxylase activity`GO:0009853^biological_process^photorespiration`GO:0019253^biological_process^reductive pentose-phosphate cycle	.
TRINITY_DN122729_c10_g59	65.69	19.51	22.86	36.02	24.2	10.71	15.88	16.93	0	10.31	0	3.43667	26.15	15.71	0	13.9533	0	0	-5.29227	0	.	.	.	.	.	.	.	.
TRINITY_DN119224_c0_g1	3.65	11.8	4.02	6.49	0.96	2.77	20.11	7.94667	0	0.14	0.46	0.2	0.13	0.84	0.77	0.58	0	0	-5.29191	0	pollen Ole e I family allergens	.	.	.	PF01190.14^Pollen_Ole_e_I^Pollen proteins Ole e I like^27-93^E:5.6e-07	.	GO:0005615^cellular_component^extracellular space	.
TRINITY_DN116725_c0_g1	0.72	0.89	10.43	4.01333	0.05	13.64	0	4.56333	0	0.7	0	0.233333	0	0.29	1.29	0.526667	0	0	-5.28962	0	cytochrome P45. family protein	cytochrome P45. family protein	C86B1_ARATH^C86B1_ARATH^Q:230-3,H:201-273^40.26%ID^E:7e-13^RecName: Full=Cytochrome P450 86B1;^Eukaryota; Viridiplantae; Streptophyta; Embryophyta; Tracheophyta; Spermatophyta; Magnoliophyta; eudicotyledons; Gunneridae; Pentapetalae; rosids; malvids; Brassicales; Brassicaceae; Camelineae; Arabidopsis	.	.	COG2124^Cytochrome p450	GO:0016020^cellular_component^membrane`GO:0047082^molecular_function^3,9-dihydroxypterocarpan 6a-monooxygenase activity`GO:0020037^molecular_function^heme binding`GO:0005506^molecular_function^iron ion binding`GO:0016709^molecular_function^oxidoreductase activity, acting on paired donors, with incorporation or reduction of molecular oxygen, NAD(P)H as one donor, and incorporation of one atom of o…	GO:0005506^molecular_function^iron ion binding`GO:0016705^molecular_function^oxidoreductase activity, acting on paired donors, with incorporation or reduction of molecular oxygen`GO:0020037^molecular_function^heme binding`GO:0055114^biological_process^oxidation-reduction process
TRINITY_DN101970_c0_g5	16.72	9.68	23.41	16.6033	4.63	10.21	9.55	8.13	0	0.52	0	0.173333	0	2.89	2.91	1.93333	0	0	-5.28626	0	aspartokinase-homoserine dehydrogenase	aspartokinase-homoserine dehydrogenase	AKH1_ARATH^AKH1_ARATH^Q:308-3,H:799-900^78.43%ID^E:6e-50^RecName: Full=Bifunctional aspartokinase/homoserine dehydrogenase 1, chloroplastic;^Eukaryota; Viridiplantae; Streptophyta; Embryophyta; Tracheophyta; Spermatophyta; Magnoliophyta; eudicotyledons; Gunneridae; Pentapetalae; rosids; malvids; Brassicales; Brassicaceae; Camelineae; Arabidopsis	AKH1_ARATH^AKH1_ARATH^Q:1-102,H:799-900^78.43%ID^E:6e-50^RecName: Full=Bifunctional aspartokinase/homoserine dehydrogenase 1, chloroplastic;^Eukaryota; Viridiplantae; Streptophyta; Embryophyta; Tracheophyta; Spermatophyta; Magnoliophyta; eudicotyledons; Gunneridae; Pentapetalae; rosids; malvids; Brassicales; Brassicaceae; Camelineae; Arabidopsis	PF00742.16^Homoserine_dh^Homoserine dehydrogenase^11-102^E:1.5e-18	COG0460^homoserine dehydrogenase`COG0527^Aspartokinase	GO:0009507^cellular_component^chloroplast`GO:0009570^cellular_component^chloroplast stroma`GO:0016597^molecular_function^amino acid binding`GO:0004072^molecular_function^aspartate kinase activity`GO:0005524^molecular_function^ATP binding`GO:0004412^molecular_function^homoserine dehydrogenase activity`GO:0050661^molecular_function^NADP binding`GO:0009089^biological_process^lysine biosynthetic proc…	GO:0016597^molecular_function^amino acid binding`GO:0008152^biological_process^metabolic process
TRINITY_DN114188_c2_g3	415.63	213.32	15.9	214.95	0	231.55	0	77.1833	0	0	0	0	0	0	136.25	45.4167	0	0	-5.28448	0	photosystem II reaction center W	.	PSBW_SPIOL^PSBW_SPIOL^Q:49-204,H:84-135^96.15%ID^E:3e-29^RecName: Full=Photosystem II reaction center W protein, chloroplastic;^Eukaryota; Viridiplantae; Streptophyta; Embryophyta; Tracheophyta; Spermatophyta; Magnoliophyta; eudicotyledons; Gunneridae; Pentapetalae; Caryophyllales; Amaranthaceae; Chenopodioideae; Anserineae; Spinacia	.	.	.	.	.
TRINITY_DN128332_c0_g10	41.05	5.19	22.31	22.85	8.35	24.45	52.01	28.27	0.45	0	2.39	0.946667	0.38	0	0.18	0.186667	0	0	-5.28144	-6.0939	flavonoid glucosyltransferase	flavonoid glucosyltransferase	UFOG7_FRAAN^UFOG7_FRAAN^Q:296-3,H:349-448^53.47%ID^E:6e-29^RecName: Full=UDP-glucose flavonoid 3-O-glucosyltransferase 7 {ECO:0000303|PubMed:18487633};^Eukaryota; Viridiplantae; Streptophyta; Embryophyta; Tracheophyta; Spermatophyta; Magnoliophyta; eudicotyledons; Gunneridae; Pentapetalae; rosids; fabids; Rosales; Rosaceae; Rosoideae; Potentilleae; Fragariinae; Fragaria	UFOG7_FRAAN^UFOG7_FRAAN^Q:2-99,H:349-448^53.47%ID^E:5e-29^RecName: Full=UDP-glucose flavonoid 3-O-glucosyltransferase 7 {ECO:0000303|PubMed:18487633};^Eukaryota; Viridiplantae; Streptophyta; Embryophyta; Tracheophyta; Spermatophyta; Magnoliophyta; eudicotyledons; Gunneridae; Pentapetalae; rosids; fabids; Rosales; Rosaceae; Rosoideae; Potentilleae; Fragariinae; Fragaria	PF00201.15^UDPGT^UDP-glucoronosyl and UDP-glucosyl transferase^3-68^E:4.1e-15	.	GO:0042802^molecular_function^identical protein binding`GO:0050275^molecular_function^scopoletin glucosyltransferase activity	.
TRINITY_DN126359_c4_g5	16.9	2.74	6.5	8.71333	5.35	0	0	1.78333	0	0	0	0	0	0.39	0	0.13	0	0	-5.27853	0	cinnamyl alcohol dehydrogenase-like protein	cinnamyl alcohol dehydrogenase-like protein	CADH7_ORYSJ^CADH7_ORYSJ^Q:424-353,H:354-377^87.5%ID^E:2e-06^RecName: Full=Cinnamyl alcohol dehydrogenase 7;^Eukaryota; Viridiplantae; Streptophyta; Embryophyta; Tracheophyta; Spermatophyta; Magnoliophyta; Liliopsida; Poales; Poaceae; BOP clade; Oryzoideae; Oryzeae; Oryzinae; Oryza	.	.	COG1064^alcohol dehydrogenase	GO:0046029^molecular_function^mannitol dehydrogenase activity`GO:0008270^molecular_function^zinc ion binding	GO:0055114^biological_process^oxidation-reduction process
TRINITY_DN119775_c4_g13	2.82	29.02	41.85	24.5633	0	0	0	0	0	0	0	0	0	1.04	0	0.346667	-5.32754	0	-5.27691	0	GYF domain protein	.	.	.	.	.	.	.
TRINITY_DN108896_c3_g3	2051.74	2611.84	3141.26	2601.61	1440.04	596.32	2542.34	1526.23	35.74	35.43	217.15	96.1067	52.28	152.1	125.25	109.877	0	0	-5.27683	-3.89759	ribulose bisphosphate carboxylase small chain	.	RBS_MEDSA^RBS_MEDSA^Q:221-3,H:64-136^89.04%ID^E:9e-44^RecName: Full=Ribulose bisphosphate carboxylase small chain, chloroplastic;^Eukaryota; Viridiplantae; Streptophyta; Embryophyta; Tracheophyta; Spermatophyta; Magnoliophyta; eudicotyledons; Gunneridae; Pentapetalae; rosids; fabids; Fabales; Fabaceae; Papilionoideae; Trifolieae; Medicago	.	.	.	GO:0009507^cellular_component^chloroplast`GO:0004497^molecular_function^monooxygenase activity`GO:0016984^molecular_function^ribulose-bisphosphate carboxylase activity`GO:0009853^biological_process^photorespiration`GO:0019253^biological_process^reductive pentose-phosphate cycle	.
TRINITY_DN124036_c1_g4	168.13	97.78	170.77	145.56	0	0	0	0	0	0	0	0	0	0	24.45	8.15	-5.29586	0	-5.26341	0	.	.	.	.	.	.	.	.
TRINITY_DN101066_c0_g1	30.64	40.25	30.14	33.6767	38.64	0	0	12.88	0	0	0	0	15.12	21.74	0	12.2867	0	0	-5.26189	0	hypothetical protein	.	.	.	.	.	.	.
TRINITY_DN97786_c0_g7	0.27	10.19	30.79	13.75	0.33	13.02	0	4.45	0	0	0	0	0	4.84	8.24	4.36	0	0	-5.25452	0	4.S ribosomal protein S28-1	.	RS28_MAIZE^RS28_MAIZE^Q:458-309,H:1-50^88%ID^E:2e-21^RecName: Full=40S ribosomal protein S28;^Eukaryota; Viridiplantae; Streptophyta; Embryophyta; Tracheophyta; Spermatophyta; Magnoliophyta; Liliopsida; Poales; Poaceae; PACMAD clade; Panicoideae; Andropogonodae; Andropogoneae; Tripsacinae; Zea	.	.	COG2053^Ribosomal protein	GO:0005840^cellular_component^ribosome`GO:0003735^molecular_function^structural constituent of ribosome`GO:0006412^biological_process^translation	.
TRINITY_DN118260_c2_g1	1403.71	1306.22	1347.85	1352.59	519.16	275.32	2754.69	1183.06	8.11	35.13	278.82	107.353	70.5	64	199.52	111.34	0	0	-5.25004	0	auxin-binding protein ABP19a	.	AB19A_PRUPE^AB19A_PRUPE^Q:714-175,H:17-196^78.33%ID^E:1e-95^RecName: Full=Auxin-binding protein ABP19a;^Eukaryota; Viridiplantae; Streptophyta; Embryophyta; Tracheophyta; Spermatophyta; Magnoliophyta; eudicotyledons; Gunneridae; Pentapetalae; rosids; fabids; Rosales; Rosaceae; Maloideae; Amygdaleae; Prunus	AB19A_PRUPE^AB19A_PRUPE^Q:3-209,H:1-208^76.44%ID^E:3e-107^RecName: Full=Auxin-binding protein ABP19a;^Eukaryota; Viridiplantae; Streptophyta; Embryophyta; Tracheophyta; Spermatophyta; Magnoliophyta; eudicotyledons; Gunneridae; Pentapetalae; rosids; fabids; Rosales; Rosaceae; Maloideae; Amygdaleae; Prunus	PF00190.19^Cupin_1^Cupin^55-198^E:3.3e-35	.	.	.
TRINITY_DN111905_c0_g6	10.78	14.21	8.76	11.25	1.56	1.49	10.04	4.36333	0	0	2.09	0.696667	0	0	1.35	0.45	0	0	-5.24416	0	carbonic anhydrase family protein	.	CAHC_PEA^CAHC_PEA^Q:91-2,H:274-303^93.33%ID^E:2e-09^RecName: Full=Carbonic anhydrase, chloroplastic;^Eukaryota; Viridiplantae; Streptophyta; Embryophyta; Tracheophyta; Spermatophyta; Magnoliophyta; eudicotyledons; Gunneridae; Pentapetalae; rosids; fabids; Fabales; Fabaceae; Papilionoideae; Fabeae; Pisum	.	.	.	.	.
TRINITY_DN121712_c1_g19	2.31	4.59	3.52	3.47333	17.64	8.09	0.73	8.82	0	0.15	0	0.05	10.01	3.83	2.65	5.49667	0	5.48661	-5.24368	0	hypothetical protein	hypothetical protein	.	.	.	.	.	.
TRINITY_DN129582_c0_g16	28.1	3.91	17.88	16.63	8.27	2.95	11.88	7.7	0	0	0	0	0.76	1.8	0	0.853333	0	0	-5.24245	0	UDP-glucosyltransferase family protein	UDP-glucosyltransferase family protein	SGT2_SOYBN^SGT2_SOYBN^Q:1-327,H:244-349^75.23%ID^E:4e-41^RecName: Full=Soyasapogenol B glucuronide galactosyltransferase;^Eukaryota; Viridiplantae; Streptophyta; Embryophyta; Tracheophyta; Spermatophyta; Magnoliophyta; eudicotyledons; Gunneridae; Pentapetalae; rosids; fabids; Fabales; Fabaceae; Papilionoideae; Phaseoleae; Glycine; Soja	SGT2_SOYBN^SGT2_SOYBN^Q:1-109,H:244-349^76.15%ID^E:4e-45^RecName: Full=Soyasapogenol B glucuronide galactosyltransferase;^Eukaryota; Viridiplantae; Streptophyta; Embryophyta; Tracheophyta; Spermatophyta; Magnoliophyta; eudicotyledons; Gunneridae; Pentapetalae; rosids; fabids; Fabales; Fabaceae; Papilionoideae; Phaseoleae; Glycine; Soja	.	COG1819^Transferase	GO:0047893^molecular_function^flavonol 3-O-glucosyltransferase activity	GO:0016758^molecular_function^transferase activity, transferring hexosyl groups`GO:0008152^biological_process^metabolic process
TRINITY_DN108896_c3_g43	1191.26	480.91	1291.27	987.813	595.43	149.31	919.63	554.79	16.56	12.4	26.83	18.5967	34.11	116.76	13.5	54.79	0	0	-5.24078	0	ribulose bisphosphate carboxylase small chain	.	RBS_MEDSA^RBS_MEDSA^Q:202-2,H:47-113^89.55%ID^E:3e-39^RecName: Full=Ribulose bisphosphate carboxylase small chain, chloroplastic;^Eukaryota; Viridiplantae; Streptophyta; Embryophyta; Tracheophyta; Spermatophyta; Magnoliophyta; eudicotyledons; Gunneridae; Pentapetalae; rosids; fabids; Fabales; Fabaceae; Papilionoideae; Trifolieae; Medicago	.	.	.	GO:0009507^cellular_component^chloroplast`GO:0004497^molecular_function^monooxygenase activity`GO:0016984^molecular_function^ribulose-bisphosphate carboxylase activity`GO:0009853^biological_process^photorespiration`GO:0019253^biological_process^reductive pentose-phosphate cycle	.
TRINITY_DN117507_c1_g27	14.78	8.45	16.66	13.2967	8.41	7.92	9.46	8.59667	2.41	0	0	0.803333	6.83	1.55	6.98	5.12	0	0	-5.24077	0	hypothetical protein	hypothetical protein	.	.	.	.	.	.
TRINITY_DN119898_c0_g9	331.85	143.44	322.32	265.87	189.05	263.63	47.7	166.793	0	23.75	0	7.91667	0	172.55	0	57.5167	0	0	-5.23383	0	major intrinsic protein (MIP) family transporter	.	NIP1_NICAL^NIP1_NICAL^Q:203-3,H:84-150^65.67%ID^E:6e-23^RecName: Full=Probable aquaporin NIP-type;^Eukaryota; Viridiplantae; Streptophyta; Embryophyta; Tracheophyta; Spermatophyta; Magnoliophyta; eudicotyledons; Gunneridae; Pentapetalae; asterids; lamiids; Solanales; Solanaceae; Nicotianoideae; Nicotianeae; Nicotiana	.	.	.	GO:0016021^cellular_component^integral component of membrane`GO:0005886^cellular_component^plasma membrane`GO:0005215^molecular_function^transporter activity	.
TRINITY_DN114840_c0_g3	3.6	3.18	3.61	3.46333	0.53	2.38	1.12	1.34333	0	0	0	0	1.44	0.25	0.25	0.646667	0	0	-5.23266	0	GDSL-like lipase/acylhydrolase	GDSL-like lipase/acylhydrolase	GDL46_ARATH^GDL46_ARATH^Q:448-537,H:63-92^83.33%ID^E:8e-08^RecName: Full=GDSL esterase/lipase At2g38180;^Eukaryota; Viridiplantae; Streptophyta; Embryophyta; Tracheophyta; Spermatophyta; Magnoliophyta; eudicotyledons; Gunneridae; Pentapetalae; rosids; malvids; Brassicales; Brassicaceae; Camelineae; Arabidopsis	.	.	COG2755^lipolytic protein G-D-S-L family	GO:0005576^cellular_component^extracellular region`GO:0016788^molecular_function^hydrolase activity, acting on ester bonds`GO:0016042^biological_process^lipid catabolic process	GO:0016788^molecular_function^hydrolase activity, acting on ester bonds
TRINITY_DN130961_c14_g24	0.46	4.81	7.59	4.28667	0	1.82	0	0.606667	0	0	0	0	0	0	0.09	0.03	0	0	-5.22877	0	.	.	.	.	.	.	.	.
TRINITY_DN119750_c9_g13	25.69	76.88	4.84	35.8033	0	97.33	0	32.4433	0	0	0	0	0	17.7	0	5.9	0	0	-5.22451	0	.	.	.	.	.	.	.	.
TRINITY_DN114606_c2_g6	165.96	0.93	216	127.63	0	144.31	258.26	134.19	0	0	0	0	27.43	0	0	9.14333	0	0	-5.22275	0	photosystem I reaction center subunit V	.	PSAG_ARATH^PSAG_ARATH^Q:245-3,H:55-135^90.12%ID^E:6e-48^RecName: Full=Photosystem I reaction center subunit V, chloroplastic;^Eukaryota; Viridiplantae; Streptophyta; Embryophyta; Tracheophyta; Spermatophyta; Magnoliophyta; eudicotyledons; Gunneridae; Pentapetalae; rosids; malvids; Brassicales; Brassicaceae; Camelineae; Arabidopsis	.	.	ENOG41120CZ^photosystem I reaction center subunit V	GO:0009507^cellular_component^chloroplast`GO:0009941^cellular_component^chloroplast envelope`GO:0030093^cellular_component^chloroplast photosystem I`GO:0009534^cellular_component^chloroplast thylakoid`GO:0009535^cellular_component^chloroplast thylakoid membrane`GO:0016021^cellular_component^integral component of membrane`GO:0009579^cellular_component^thylakoid`GO:0016168^molecular_function^chloro…	.
TRINITY_DN108896_c3_g40	91.87	517.11	169.29	259.423	33.81	53.3	132.03	73.0467	2.22	11.31	7.44	6.99	0	8.24	3.43	3.89	0	0	-5.2184	-4.81647	ribulose bisphosphate carboxylase small chain	.	RBS3_PEA^RBS3_PEA^Q:173-3,H:14-70^82.46%ID^E:5e-26^RecName: Full=Ribulose bisphosphate carboxylase small chain 3A, chloroplastic;^Eukaryota; Viridiplantae; Streptophyta; Embryophyta; Tracheophyta; Spermatophyta; Magnoliophyta; eudicotyledons; Gunneridae; Pentapetalae; rosids; fabids; Fabales; Fabaceae; Papilionoideae; Fabeae; Pisum	.	.	.	GO:0009507^cellular_component^chloroplast`GO:0004497^molecular_function^monooxygenase activity`GO:0016984^molecular_function^ribulose-bisphosphate carboxylase activity`GO:0009853^biological_process^photorespiration`GO:0019253^biological_process^reductive pentose-phosphate cycle	.
TRINITY_DN130779_c5_g23	24.19	47.87	12.59	28.2167	25.55	7.23	31.63	21.47	0	0.59	3.05	1.21333	1.39	0.92	0.32	0.876667	0	0	-5.21788	0	polygalacturonase non-catalytic protein	polygalacturonase non-catalytic protein	GP1_SOLLC^GP1_SOLLC^Q:724-497,H:555-630^84.21%ID^E:1e-40^RecName: Full=Polygalacturonase-1 non-catalytic subunit beta;^Eukaryota; Viridiplantae; Streptophyta; Embryophyta; Tracheophyta; Spermatophyta; Magnoliophyta; eudicotyledons; Gunneridae; Pentapetalae; asterids; lamiids; Solanales; Solanaceae; Solanoideae; Solaneae; Solanum; Lycopersicon	.	.	ENOG410YDAC^Noncatalytic subunit	GO:0048046^cellular_component^apoplast`GO:0005618^cellular_component^cell wall`GO:0071555^biological_process^cell wall organization`GO:0009835^biological_process^fruit ripening	.
TRINITY_DN117651_c1_g1	3.94	8.86	3.37	5.39	4.77	4.46	6.01	5.08	0	0.41	0.3	0.236667	0.15	1.12	0.71	0.66	0	0	-5.21519	-3.15754	alpha/beta fold hydrolase	alpha/beta fold hydrolase	EPHX4_HUMAN^EPHX4_HUMAN^Q:1122-403,H:98-354^25.36%ID^E:2e-10^RecName: Full=Epoxide hydrolase 4;^Eukaryota; Metazoa; Chordata; Craniata; Vertebrata; Euteleostomi; Mammalia; Eutheria; Euarchontoglires; Primates; Haplorrhini; Catarrhini; Hominidae; Homo	EPHX4_HUMAN^EPHX4_HUMAN^Q:52-296,H:93-354^26.24%ID^E:6e-13^RecName: Full=Epoxide hydrolase 4;^Eukaryota; Metazoa; Chordata; Craniata; Vertebrata; Euteleostomi; Mammalia; Eutheria; Euarchontoglires; Primates; Haplorrhini; Catarrhini; Hominidae; Homo	PF12146.5^Hydrolase_4^Serine aminopeptidase, S33^51-284^E:1.6e-09`PF00561.17^Abhydrolase_1^alpha/beta hydrolase fold^53-152^E:2.2e-17`PF12697.4^Abhydrolase_6^Alpha/beta hydrolase family^55-285^E:5.9e-12	ENOG410XRPK^hydrolase	.	.
TRINITY_DN108745_c0_g1	1.49	2.52	6.37	3.46	1.85	0.49	14.54	5.62667	0	0	0.44	0.146667	0.08	0.09	0.22	0.13	0	0	-5.21409	0	GDSL-like lipase/acylhydrolase	GDSL-like lipase/acylhydrolase	GDL65_ARATH^GDL65_ARATH^Q:4-855,H:78-361^70.42%ID^E:2e-144^RecName: Full=GDSL esterase/lipase At4g18970;^Eukaryota; Viridiplantae; Streptophyta; Embryophyta; Tracheophyta; Spermatophyta; Magnoliophyta; eudicotyledons; Gunneridae; Pentapetalae; rosids; malvids; Brassicales; Brassicaceae; Camelineae; Arabidopsis	GDL65_ARATH^GDL65_ARATH^Q:2-285,H:78-361^70.42%ID^E:1e-146^RecName: Full=GDSL esterase/lipase At4g18970;^Eukaryota; Viridiplantae; Streptophyta; Embryophyta; Tracheophyta; Spermatophyta; Magnoliophyta; eudicotyledons; Gunneridae; Pentapetalae; rosids; malvids; Brassicales; Brassicaceae; Camelineae; Arabidopsis	PF00657.19^Lipase_GDSL^GDSL-like Lipase/Acylhydrolase^70-263^E:2.7e-17	ENOG410YD3P^GDSL-motif lipase hydrolase family protein	GO:0005576^cellular_component^extracellular region`GO:0016298^molecular_function^lipase activity`GO:0016042^biological_process^lipid catabolic process	GO:0016788^molecular_function^hydrolase activity, acting on ester bonds
TRINITY_DN110254_c0_g1	6.86	1.94	2.96	3.92	0.23	0.22	0	0.15	0.95	0.05	0	0.333333	7.52	0.04	7.45	5.00333	-5.28335	0	-5.21212	0	receptor-like kinase	receptor-like kinase	.	.	.	.	GO:0016021^cellular_component^integral component of membrane`GO:0005886^cellular_component^plasma membrane`GO:0005524^molecular_function^ATP binding`GO:0004674^molecular_function^protein serine/threonine kinase activity	.
TRINITY_DN104231_c0_g2	12.11	11.63	21.17	14.97	5.25	1.78	9.79	5.60667	0	0	1.04	0.346667	0.51	3.92	0.5	1.64333	0	0	-5.21154	0	.	.	.	.	.	.	.	.
TRINITY_DN119312_c1_g33	108.18	224.22	96.23	142.877	69.01	20.79	19.56	36.4533	0	0	4.27	1.42333	0	0	7.52	2.50667	0	0	-5.21146	0	light-harvesting complex I chlorophyll A/B-binding protein	.	CB2G_SOLLC^CB2G_SOLLC^Q:215-3,H:147-217^97.18%ID^E:2e-42^RecName: Full=Chlorophyll a-b binding protein 3C, chloroplastic;^Eukaryota; Viridiplantae; Streptophyta; Embryophyta; Tracheophyta; Spermatophyta; Magnoliophyta; eudicotyledons; Gunneridae; Pentapetalae; asterids; lamiids; Solanales; Solanaceae; Solanoideae; Solaneae; Solanum; Lycopersicon	.	.	ENOG410ZHBU^Chlorophyll A-B binding protein	GO:0009941^cellular_component^chloroplast envelope`GO:0009535^cellular_component^chloroplast thylakoid membrane`GO:0016021^cellular_component^integral component of membrane`GO:0009522^cellular_component^photosystem I`GO:0009523^cellular_component^photosystem II`GO:0010287^cellular_component^plastoglobule`GO:0016168^molecular_function^chlorophyll binding`GO:0046872^molecular_function^metal ion bin…	.
TRINITY_DN118654_c1_g6	14.09	23.67	5.86	14.54	4.61	2.3	10.42	5.77667	0	0.62	0	0.206667	1.41	3.08	7.74	4.07667	0	0	-5.21049	0	ribulose bisphosphate carboxylase small chain	.	RBS_MEDSA^RBS_MEDSA^Q:3-92,H:75-104^100%ID^E:4e-12^RecName: Full=Ribulose bisphosphate carboxylase small chain, chloroplastic;^Eukaryota; Viridiplantae; Streptophyta; Embryophyta; Tracheophyta; Spermatophyta; Magnoliophyta; eudicotyledons; Gunneridae; Pentapetalae; rosids; fabids; Fabales; Fabaceae; Papilionoideae; Trifolieae; Medicago	.	.	.	GO:0009507^cellular_component^chloroplast`GO:0004497^molecular_function^monooxygenase activity`GO:0016984^molecular_function^ribulose-bisphosphate carboxylase activity`GO:0009853^biological_process^photorespiration`GO:0019253^biological_process^reductive pentose-phosphate cycle	.
TRINITY_DN119672_c2_g9	36.27	49.03	16.47	33.9233	10.33	11.5	103.29	41.7067	0	0.89	1.61	0.833333	1.63	2.47	1.53	1.87667	0	0	-5.20566	0	hypothetical protein	.	.	.	.	.	.	.
TRINITY_DN112393_c0_g2	4.08	4.18	7.66	5.30667	0.63	4.01	2.88	2.50667	0.53	0	0	0.176667	0	0.26	0.32	0.193333	0	0	-5.19676	0	hypothetical protein	.	.	.	.	.	.	.
TRINITY_DN111461_c0_g1	20.61	3.84	11	11.8167	6.37	0.7	4.73	3.93333	0	0	4.99	1.66333	0	0	0	0	0	0	-5.19371	-5.2591	UDP-glucosyltransferase family protein	UDP-glucosyltransferase family protein	UFOG7_FRAAN^UFOG7_FRAAN^Q:3-467,H:326-480^58.49%ID^E:2e-51^RecName: Full=UDP-glucose flavonoid 3-O-glucosyltransferase 7 {ECO:0000303|PubMed:18487633};^Eukaryota; Viridiplantae; Streptophyta; Embryophyta; Tracheophyta; Spermatophyta; Magnoliophyta; eudicotyledons; Gunneridae; Pentapetalae; rosids; fabids; Rosales; Rosaceae; Rosoideae; Potentilleae; Fragariinae; Fragaria	UFOG7_FRAAN^UFOG7_FRAAN^Q:1-155,H:326-480^58.49%ID^E:8e-53^RecName: Full=UDP-glucose flavonoid 3-O-glucosyltransferase 7 {ECO:0000303|PubMed:18487633};^Eukaryota; Viridiplantae; Streptophyta; Embryophyta; Tracheophyta; Spermatophyta; Magnoliophyta; eudicotyledons; Gunneridae; Pentapetalae; rosids; fabids; Rosales; Rosaceae; Rosoideae; Potentilleae; Fragariinae; Fragaria	PF00201.15^UDPGT^UDP-glucoronosyl and UDP-glucosyl transferase^17-86^E:2.1e-15	.	GO:0050505^molecular_function^hydroquinone glucosyltransferase activity	.
TRINITY_DN124990_c0_g6	3.74	2.92	3.61	3.42333	0.93	0.37	4.2	1.83333	0	0	0	0	0	0	1.36	0.453333	0	0	-5.19247	0	UDP-glucosyltransferase family protein	UDP-glucosyltransferase family protein	HQGT_RAUSE^HQGT_RAUSE^Q:597-10,H:110-303^52.53%ID^E:7e-69^RecName: Full=Hydroquinone glucosyltransferase;^Eukaryota; Viridiplantae; Streptophyta; Embryophyta; Tracheophyta; Spermatophyta; Magnoliophyta; eudicotyledons; Gunneridae; Pentapetalae; asterids; lamiids; Gentianales; Apocynaceae; Rauvolfioideae; Vinceae; Rauvolfiinae; Rauvolfia	HQGT_RAUSE^HQGT_RAUSE^Q:8-203,H:110-303^52.53%ID^E:6e-69^RecName: Full=Hydroquinone glucosyltransferase;^Eukaryota; Viridiplantae; Streptophyta; Embryophyta; Tracheophyta; Spermatophyta; Magnoliophyta; eudicotyledons; Gunneridae; Pentapetalae; asterids; lamiids; Gentianales; Apocynaceae; Rauvolfioideae; Vinceae; Rauvolfiinae; Rauvolfia	.	.	GO:0035251^molecular_function^UDP-glucosyltransferase activity	GO:0016758^molecular_function^transferase activity, transferring hexosyl groups`GO:0008152^biological_process^metabolic process
TRINITY_DN112010_c1_g9	15.93	33.59	42.8	30.7733	24.22	11.65	23.84	19.9033	0.67	0	0.85	0.506667	0	0.9	0.91	0.603333	0	0	-5.19133	-4.50548	ribulose bisphosphate carboxylase small chain	.	RBS_MEDSA^RBS_MEDSA^Q:109-2,H:103-138^88.89%ID^E:6e-24^RecName: Full=Ribulose bisphosphate carboxylase small chain, chloroplastic;^Eukaryota; Viridiplantae; Streptophyta; Embryophyta; Tracheophyta; Spermatophyta; Magnoliophyta; eudicotyledons; Gunneridae; Pentapetalae; rosids; fabids; Fabales; Fabaceae; Papilionoideae; Trifolieae; Medicago`RBS_MEDSA^RBS_MEDSA^Q:314-231,H:77-104^82.14%ID^E:6e-24^R…	.	.	.	GO:0009507^cellular_component^chloroplast`GO:0004497^molecular_function^monooxygenase activity`GO:0016984^molecular_function^ribulose-bisphosphate carboxylase activity`GO:0009853^biological_process^photorespiration`GO:0019253^biological_process^reductive pentose-phosphate cycle	.
TRINITY_DN122536_c25_g16	526.48	748.29	610.5	628.423	1201.31	142.56	1242.56	862.143	2.38	286.48	5.98	98.28	224.28	298.19	0	174.157	0	0	-5.19129	0	RNA-binding (RRM/RBD/RNP motif) family protein	.	GRP1_SINAL^GRP1_SINAL^Q:88-237,H:5-54^90%ID^E:8e-26^RecName: Full=Glycine-rich RNA-binding protein GRP1A;^Eukaryota; Viridiplantae; Streptophyta; Embryophyta; Tracheophyta; Spermatophyta; Magnoliophyta; eudicotyledons; Gunneridae; Pentapetalae; rosids; malvids; Brassicales; Brassicaceae; Brassiceae; Sinapis	.	.	.	.	.
TRINITY_DN125302_c0_g6	26.53	31.78	8.92	22.41	0	8.77	48.23	19	0	0	1.2	0.4	5.12	3.65	15.25	8.00667	0	0	-5.18792	0	disease resistance response protein	.	DIR19_ARATH^DIR19_ARATH^Q:1-315,H:73-179^61.68%ID^E:1e-40^RecName: Full=Dirigent protein 19;^Eukaryota; Viridiplantae; Streptophyta; Embryophyta; Tracheophyta; Spermatophyta; Magnoliophyta; eudicotyledons; Gunneridae; Pentapetalae; rosids; malvids; Brassicales; Brassicaceae; Camelineae; Arabidopsis	DIR19_ARATH^DIR19_ARATH^Q:1-105,H:73-179^61.68%ID^E:1e-40^RecName: Full=Dirigent protein 19;^Eukaryota; Viridiplantae; Streptophyta; Embryophyta; Tracheophyta; Spermatophyta; Magnoliophyta; eudicotyledons; Gunneridae; Pentapetalae; rosids; malvids; Brassicales; Brassicaceae; Camelineae; Arabidopsis	PF03018.11^Dirigent^Dirigent-like protein^1-105^E:5.1e-39	ENOG410YGJA^Disease resistance response protein	GO:0048046^cellular_component^apoplast	.
TRINITY_DN1277_c0_g1	119.16	87	231.41	145.857	103.01	168.43	64.47	111.97	0	0	0	0	0	192.82	125.84	106.22	0	0	-5.17556	0	.	.	.	.	.	.	.	.
TRINITY_DN123152_c0_g4	43.83	5.66	14.04	21.1767	10.91	14.23	54.28	26.4733	0	0.73	0	0.243333	0	0.67	0.68	0.45	0	0	-5.16679	-5.02755	disease resistance-responsive, dirigent domain protein	.	DIR21_ARATH^DIR21_ARATH^Q:7-342,H:35-148^49.12%ID^E:2e-29^RecName: Full=Dirigent protein 21;^Eukaryota; Viridiplantae; Streptophyta; Embryophyta; Tracheophyta; Spermatophyta; Magnoliophyta; eudicotyledons; Gunneridae; Pentapetalae; rosids; malvids; Brassicales; Brassicaceae; Camelineae; Arabidopsis	DIR21_ARATH^DIR21_ARATH^Q:3-114,H:35-148^49.12%ID^E:2e-29^RecName: Full=Dirigent protein 21;^Eukaryota; Viridiplantae; Streptophyta; Embryophyta; Tracheophyta; Spermatophyta; Magnoliophyta; eudicotyledons; Gunneridae; Pentapetalae; rosids; malvids; Brassicales; Brassicaceae; Camelineae; Arabidopsis	PF03018.11^Dirigent^Dirigent-like protein^13-114^E:8.9e-31	ENOG410YGJA^Disease resistance response protein	GO:0048046^cellular_component^apoplast	.
TRINITY_DN117455_c3_g11	60.82	25.15	45.99	43.9867	0	19.55	0	6.51667	0	0	150.25	50.0833	72.47	0	72.12	48.1967	0	0	-5.16551	0	major intrinsic protein (MIP) family transporter	.	PIP2_PEA^PIP2_PEA^Q:272-493,H:1-74^90.54%ID^E:2e-40^RecName: Full=Probable aquaporin PIP-type 7a;^Eukaryota; Viridiplantae; Streptophyta; Embryophyta; Tracheophyta; Spermatophyta; Magnoliophyta; eudicotyledons; Gunneridae; Pentapetalae; rosids; fabids; Fabales; Fabaceae; Papilionoideae; Fabeae; Pisum	.	.	.	GO:0016021^cellular_component^integral component of membrane`GO:0005886^cellular_component^plasma membrane`GO:0015105^molecular_function^arsenite transmembrane transporter activity`GO:0015254^molecular_function^glycerol channel activity`GO:0015250^molecular_function^water channel activity`GO:0015700^biological_process^arsenite transport`GO:0015793^biological_process^glycerol transport`GO:0031347^…	.
TRINITY_DN130023_c2_g41	25.89	4.19	35.83	21.97	0	4.8	19.51	8.10333	0	0	0	0	0	0	2.89	0.963333	0	0	-5.16503	0	polygalacturonase plant-like protein	polygalacturonase plant-like protein	PGLR4_ARATH^PGLR4_ARATH^Q:299-48,H:379-463^47.67%ID^E:1e-21^RecName: Full=Polygalacturonase At1g48100;^Eukaryota; Viridiplantae; Streptophyta; Embryophyta; Tracheophyta; Spermatophyta; Magnoliophyta; eudicotyledons; Gunneridae; Pentapetalae; rosids; malvids; Brassicales; Brassicaceae; Camelineae; Arabidopsis	.	.	COG5434^Glycoside hydrolase family 28	GO:0005618^cellular_component^cell wall`GO:0005576^cellular_component^extracellular region`GO:0004650^molecular_function^polygalacturonase activity`GO:0005975^biological_process^carbohydrate metabolic process`GO:0071555^biological_process^cell wall organization	GO:0004650^molecular_function^polygalacturonase activity`GO:0005975^biological_process^carbohydrate metabolic process
TRINITY_DN111841_c4_g1	38.85	44.68	33.92	39.15	25.99	10.04	69.68	35.2367	0	0	1.9	0.633333	1.8	10.75	4.13	5.56	0	0	-5.16289	0	.	.	.	.	.	.	.	.
TRINITY_DN112284_c0_g1	4.41	8.38	5.31	6.03333	2.06	5.97	4.21	4.08	0	0	0.94	0.313333	0	0	0.33	0.11	0	0	-5.16191	-4.85723	GASA/GAST/Snakin	GASA/GAST/Snakin	.	.	.	.	GO:0005576^cellular_component^extracellular region	.
TRINITY_DN115973_c0_g3	12.81	12.29	15.72	13.6067	9.9	7.2	16.28	11.1267	0	0.91	1.87	0.926667	1.33	3.75	0.52	1.86667	0	0	-5.16176	0	NHL repeat protein	NHL repeat protein	.	.	.	.	.	.
TRINITY_DN127693_c0_g16	3.56	23.44	12.75	13.25	0	15.68	10.47	8.71667	0	1.58	0	0.526667	0.12	5.85	1.03	2.33333	0	0	-5.159	0	zinc-binding dehydrogenase family oxidoreductase	zinc-binding dehydrogenase family oxidoreductase	QORL_ARATH^QORL_ARATH^Q:455-309,H:338-386^77.55%ID^E:1e-19^RecName: Full=Quinone oxidoreductase-like protein At1g23740, chloroplastic;^Eukaryota; Viridiplantae; Streptophyta; Embryophyta; Tracheophyta; Spermatophyta; Magnoliophyta; eudicotyledons; Gunneridae; Pentapetalae; rosids; malvids; Brassicales; Brassicaceae; Camelineae; Arabidopsis	.	.	COG0604^alcohol dehydrogenase	GO:0048046^cellular_component^apoplast`GO:0009507^cellular_component^chloroplast`GO:0009941^cellular_component^chloroplast envelope`GO:0009570^cellular_component^chloroplast stroma`GO:0010319^cellular_component^stromule`GO:0009579^cellular_component^thylakoid`GO:0035798^molecular_function^2-alkenal reductase (NADP+) activity`GO:0035671^molecular_function^enone reductase activity`GO:0008270^molecu…	GO:0055114^biological_process^oxidation-reduction process
TRINITY_DN120152_c5_g25	0	60.04	124.26	61.4333	147.3	51.97	2.01	67.0933	0	0	0	0	22.09	34.02	23.79	26.6333	0	5.56395	-5.1576	0	5.S ribosomal protein L9	.	RK9_WHEAT^RK9_WHEAT^Q:1-204,H:121-188^80.88%ID^E:2e-32^RecName: Full=50S ribosomal protein L9, chloroplastic;^Eukaryota; Viridiplantae; Streptophyta; Embryophyta; Tracheophyta; Spermatophyta; Magnoliophyta; Liliopsida; Poales; Poaceae; BOP clade; Pooideae; Triticodae; Triticeae; Triticinae; Triticum	.	.	.	GO:0009507^cellular_component^chloroplast`GO:0005840^cellular_component^ribosome`GO:0019843^molecular_function^rRNA binding`GO:0003735^molecular_function^structural constituent of ribosome`GO:0006412^biological_process^translation	.
TRINITY_DN116534_c1_g9	86.15	18.76	0	34.97	19.9	6.37	3.52	9.93	0	0	0	0	1.16	4.54	11.53	5.74333	0	4.05973	-5.15691	0	carnitine/acylcarnitine carrier-like protein	carnitine/acylcarnitine carrier-like protein	MCAT_ARATH^MCAT_ARATH^Q:341-3,H:1-113^78.76%ID^E:5e-57^RecName: Full=Mitochondrial carnitine/acylcarnitine carrier-like protein;^Eukaryota; Viridiplantae; Streptophyta; Embryophyta; Tracheophyta; Spermatophyta; Magnoliophyta; eudicotyledons; Gunneridae; Pentapetalae; rosids; malvids; Brassicales; Brassicaceae; Camelineae; Arabidopsis`MCAT_ARATH^MCAT_ARATH^Q:347-90,H:209-289^38.37%ID^E:5e-07^RecNa…	MCAT_ARATH^MCAT_ARATH^Q:13-125,H:1-113^78.76%ID^E:5e-57^RecName: Full=Mitochondrial carnitine/acylcarnitine carrier-like protein;^Eukaryota; Viridiplantae; Streptophyta; Embryophyta; Tracheophyta; Spermatophyta; Magnoliophyta; eudicotyledons; Gunneridae; Pentapetalae; rosids; malvids; Brassicales; Brassicaceae; Camelineae; Arabidopsis`MCAT_ARATH^MCAT_ARATH^Q:11-96,H:209-289^38.37%ID^E:5e-07^RecNa…	PF00153.24^Mito_carr^Mitochondrial carrier protein^16-106^E:2e-18	ENOG410XS86^Solute carrier family 25	GO:0009507^cellular_component^chloroplast`GO:0016021^cellular_component^integral component of membrane`GO:0005743^cellular_component^mitochondrial inner membrane`GO:0005739^cellular_component^mitochondrion`GO:0009536^cellular_component^plastid`GO:0003735^molecular_function^structural constituent of ribosome`GO:0006839^biological_process^mitochondrial transport`GO:0006412^biological_process^transl…	.
TRINITY_DN127103_c0_g25	70.91	142.6	137.83	117.113	0	16.86	0	5.62	8.14	0	2	3.38	0	2.89	0	0.963333	-5.55718	0	-5.15464	0	dehydration-responsive protein RD22	.	RD22_ARATH^RD22_ARATH^Q:1-246,H:237-319^58.33%ID^E:2e-22^RecName: Full=BURP domain protein RD22 {ECO:0000303|PubMed:9790599};^Eukaryota; Viridiplantae; Streptophyta; Embryophyta; Tracheophyta; Spermatophyta; Magnoliophyta; eudicotyledons; Gunneridae; Pentapetalae; rosids; malvids; Brassicales; Brassicaceae; Camelineae; Arabidopsis	.	.	ENOG410YDUK^BURP domain	GO:0005768^cellular_component^endosome`GO:0005794^cellular_component^Golgi apparatus`GO:0005802^cellular_component^trans-Golgi network`GO:0009651^biological_process^response to salt stress	.
TRINITY_DN128840_c8_g4	122.64	88.57	200.77	137.327	54.95	38.59	283.94	125.827	2.79	2.85	8.55	4.73	7.91	2.53	33.69	14.71	0	0	-5.15048	0	gibberellin-regulated family protein	.	.	.	.	.	.	.
TRINITY_DN127853_c0_g6	22.58	23.14	22.93	22.8833	21.59	1.35	0	7.64667	0	0	0	0	0	0	0	0	0	0	-5.1503	0	transmembrane protein, putative	.	.	.	.	.	.	.
TRINITY_DN130699_c0_g7	79.42	52.27	62.29	64.66	49.27	35.78	53.46	46.17	0.77	2.07	1.02	1.28667	1.99	0.95	0	0.98	0	0	-5.14847	-5.32019	DNA-damage-repair/toleration DRT1..-like protein	.	DR100_ARATH^DR100_ARATH^Q:218-6,H:58-128^63.38%ID^E:2e-27^RecName: Full=DNA-damage-repair/toleration protein DRT100;^Eukaryota; Viridiplantae; Streptophyta; Embryophyta; Tracheophyta; Spermatophyta; Magnoliophyta; eudicotyledons; Gunneridae; Pentapetalae; rosids; malvids; Brassicales; Brassicaceae; Camelineae; Arabidopsis	.	.	COG4886^leucine Rich Repeat	GO:0009507^cellular_component^chloroplast`GO:0000166^molecular_function^nucleotide binding`GO:0006281^biological_process^DNA repair	.
TRINITY_DN128940_c3_g1	5.47	26.63	28.15	20.0833	4.08	3.16	34.78	14.0067	0	4.52	0	1.50667	0.4	0.38	0.39	0.39	0	0	-5.14745	0	.	.	.	.	.	.	.	.
TRINITY_DN109601_c1_g12	166.41	109.91	188.88	155.067	86.95	45.28	137.55	89.9267	0	0	16.03	5.34333	3.98	6.49	24.11	11.5267	0	0	-5.14678	0	Pmr5/Cas1p GDSL/SGNH-like acyl-esterase family protein	Pmr5/Cas1p GDSL/SGNH-like acyl-esterase family protein	.	.	.	.	.	.
TRINITY_DN117663_c2_g3	4.57	2.02	185.44	64.01	3.93	0.83	2.41	2.39	0	0.55	0	0.183333	243.55	61.02	0	101.523	0	0	-5.14303	0	6.S ribosomal protein L31B	6.S ribosomal protein L31B	RL31_PERFR^RL31_PERFR^Q:107-313,H:1-69^82.61%ID^E:3e-34^RecName: Full=60S ribosomal protein L31;^Eukaryota; Viridiplantae; Streptophyta; Embryophyta; Tracheophyta; Spermatophyta; Magnoliophyta; eudicotyledons; Gunneridae; Pentapetalae; asterids; lamiids; Lamiales; Lamiaceae; Nepetoideae; Elsholtzieae; Perilla	.	.	.	GO:0005840^cellular_component^ribosome`GO:0003735^molecular_function^structural constituent of ribosome`GO:0006412^biological_process^translation	GO:0003735^molecular_function^structural constituent of ribosome`GO:0006412^biological_process^translation`GO:0005622^cellular_component^intracellular`GO:0005840^cellular_component^ribosome
TRINITY_DN108896_c3_g14	2021.25	1635.73	2374.58	2010.52	1088.11	542.91	1767.78	1132.93	40.72	44.72	215.77	100.403	61.26	167.29	155.17	127.907	0	0	-5.14297	-3.18158	ribulose bisphosphate carboxylase small chain	.	RBS3_PEA^RBS3_PEA^Q:438-286,H:130-180^84.31%ID^E:8e-24^RecName: Full=Ribulose bisphosphate carboxylase small chain 3A, chloroplastic;^Eukaryota; Viridiplantae; Streptophyta; Embryophyta; Tracheophyta; Spermatophyta; Magnoliophyta; eudicotyledons; Gunneridae; Pentapetalae; rosids; fabids; Fabales; Fabaceae; Papilionoideae; Fabeae; Pisum	.	.	.	GO:0009507^cellular_component^chloroplast`GO:0004497^molecular_function^monooxygenase activity`GO:0016984^molecular_function^ribulose-bisphosphate carboxylase activity`GO:0009853^biological_process^photorespiration`GO:0019253^biological_process^reductive pentose-phosphate cycle	.
TRINITY_DN125773_c3_g20	15.86	9.36	10.06	11.76	21.44	8.66	16.71	15.6033	0.33	0	1.15	0.493333	0.39	0.2	2.75	1.11333	0	0	-5.14029	-4.37163	TCP family transcription factor	.	TCP4_ARATH^TCP4_ARATH^Q:1-555,H:213-401^38.5%ID^E:6e-14^RecName: Full=Transcription factor TCP4;^Eukaryota; Viridiplantae; Streptophyta; Embryophyta; Tracheophyta; Spermatophyta; Magnoliophyta; eudicotyledons; Gunneridae; Pentapetalae; rosids; malvids; Brassicales; Brassicaceae; Camelineae; Arabidopsis	TCP3_ARATH^TCP3_ARATH^Q:12-202,H:200-391^42.65%ID^E:2e-29^RecName: Full=Transcription factor TCP3;^Eukaryota; Viridiplantae; Streptophyta; Embryophyta; Tracheophyta; Spermatophyta; Magnoliophyta; eudicotyledons; Gunneridae; Pentapetalae; rosids; malvids; Brassicales; Brassicaceae; Camelineae; Arabidopsis	.	ENOG410YG88^Transcription factor	GO:0005634^cellular_component^nucleus`GO:0003677^molecular_function^DNA binding`GO:0003700^molecular_function^transcription factor activity, sequence-specific DNA binding`GO:0030154^biological_process^cell differentiation`GO:0048366^biological_process^leaf development`GO:0009965^biological_process^leaf morphogenesis`GO:0045962^biological_process^positive regulation of development, heterochronic`G…	.
TRINITY_DN115139_c0_g1	2.93	18.88	5.63	9.14667	4.67	2.51	6.13	4.43667	0.51	0.14	0.75	0.466667	0.61	0.72	2.36	1.23	0	0	-5.13619	0	laccase/diphenol oxidase family protein	.	KAT_DICDI^KAT_DICDI^Q:119-478,H:230-350^46.72%ID^E:2e-23^RecName: Full=Kynurenine--oxoglutarate transaminase;^Eukaryota; Amoebozoa; Mycetozoa; Dictyosteliida; Dictyostelium	KAT_DICDI^KAT_DICDI^Q:1-100,H:250-350^47.06%ID^E:4e-22^RecName: Full=Kynurenine--oxoglutarate transaminase;^Eukaryota; Amoebozoa; Mycetozoa; Dictyosteliida; Dictyostelium	PF00155.18^Aminotran_1_2^Aminotransferase class I and II^5-99^E:5.6e-14	COG0436^aminotransferase	.	.
TRINITY_DN80852_c0_g1	1.96	33.74	11.33	15.6767	1.32	29.54	15.55	15.47	0	0	0	0	19.72	42.12	31.34	31.06	0	6.48756	-5.13288	0	.	.	.	.	.	.	.	.
TRINITY_DN101843_c0_g13	2.47	9.25	27.57	13.0967	18.98	8.62	4.24	10.6133	0	0	0	0	21.18	30.69	0	17.29	0	0	-5.12947	0	delta-1-pyrroline-5-carboxylate synthetase	delta-1-pyrroline-5-carboxylate synthetase	P5CS_ORYSJ^P5CS_ORYSJ^Q:1-354,H:174-291^76.27%ID^E:6e-46^RecName: Full=Delta-1-pyrroline-5-carboxylate synthase;^Eukaryota; Viridiplantae; Streptophyta; Embryophyta; Tracheophyta; Spermatophyta; Magnoliophyta; Liliopsida; Poales; Poaceae; BOP clade; Oryzoideae; Oryzeae; Oryzinae; Oryza	P5CS_ORYSJ^P5CS_ORYSJ^Q:1-118,H:174-291^76.27%ID^E:9e-59^RecName: Full=Delta-1-pyrroline-5-carboxylate synthase;^Eukaryota; Viridiplantae; Streptophyta; Embryophyta; Tracheophyta; Spermatophyta; Magnoliophyta; Liliopsida; Poales; Poaceae; BOP clade; Oryzoideae; Oryzeae; Oryzinae; Oryza	PF00696.25^AA_kinase^Amino acid kinase family^2-87^E:5.9e-16	COG0014^Catalyzes the NADPH dependent reduction of L-gamma- glutamyl 5-phosphate into L-glutamate 5-semialdehyde and phosphate. The product spontaneously undergoes cyclization to form 1-pyrroline-5-carboxylate (By similarity)`COG0263^Catalyzes the transfer of a phosphate group to glutamate to form glutamate 5-phosphate which rapidly cyclizes to 5- oxoproline (By similarity)	GO:0005737^cellular_component^cytoplasm`GO:0005524^molecular_function^ATP binding`GO:0004349^molecular_function^glutamate 5-kinase activity`GO:0004350^molecular_function^glutamate-5-semialdehyde dehydrogenase activity`GO:0055129^biological_process^L-proline biosynthetic process`GO:0006561^biological_process^proline biosynthetic process	GO:0016491^molecular_function^oxidoreductase activity`GO:0008152^biological_process^metabolic process`GO:0055114^biological_process^oxidation-reduction process
TRINITY_DN11048_c0_g1	74.81	61.02	71.05	68.96	40.57	24.87	79.19	48.21	0.44	4.25	4.75	3.14667	4.54	1.58	7.02	4.38	0	0	-5.12668	-3.58243	cinnamyl alcohol dehydrogenase-like protein	.	MTDH_FRAAN^MTDH_FRAAN^Q:518-24,H:17-181^78.18%ID^E:2e-94^RecName: Full=Probable mannitol dehydrogenase;^Eukaryota; Viridiplantae; Streptophyta; Embryophyta; Tracheophyta; Spermatophyta; Magnoliophyta; eudicotyledons; Gunneridae; Pentapetalae; rosids; fabids; Rosales; Rosaceae; Rosoideae; Potentilleae; Fragariinae; Fragaria	MTDH_FRAAN^MTDH_FRAAN^Q:1-165,H:17-181^78.18%ID^E:2e-94^RecName: Full=Probable mannitol dehydrogenase;^Eukaryota; Viridiplantae; Streptophyta; Embryophyta; Tracheophyta; Spermatophyta; Magnoliophyta; eudicotyledons; Gunneridae; Pentapetalae; rosids; fabids; Rosales; Rosaceae; Rosoideae; Potentilleae; Fragariinae; Fragaria	PF08240.9^ADH_N^Alcohol dehydrogenase GroES-like domain^20-133^E:7.4e-28	.	GO:0045551^molecular_function^cinnamyl-alcohol dehydrogenase activity`GO:0052747^molecular_function^sinapyl alcohol dehydrogenase activity`GO:0008270^molecular_function^zinc ion binding`GO:0009809^biological_process^lignin biosynthetic process	.
TRINITY_DN129552_c8_g9	71.48	75.46	126.57	91.17	64.99	14.64	95.07	58.2333	0	5.19	0	1.73	0	22.53	48.47	23.6667	0	0	-5.11912	0	translation initiation factor IF-1	.	IF1C_SOYBN^IF1C_SOYBN^Q:105-1,H:60-94^91.43%ID^E:2e-16^RecName: Full=Translation initiation factor IF-1, chloroplastic;^Eukaryota; Viridiplantae; Streptophyta; Embryophyta; Tracheophyta; Spermatophyta; Magnoliophyta; eudicotyledons; Gunneridae; Pentapetalae; rosids; fabids; Fabales; Fabaceae; Papilionoideae; Phaseoleae; Glycine; Soja	.	.	COG0361^however, it seems to stimulate more or less all the activities of the other two initiation factors, IF-2 and IF-3 (By similarity)	.	.
TRINITY_DN118473_c0_g1	11.95	7.17	13.11	10.7433	1.36	0	0.72	0.693333	0	0	0	0	0	0	0	0	0	0	-5.11844	0	hypothetical protein	hypothetical protein	.	.	.	.	.	.
TRINITY_DN122865_c0_g1	3.83	3.17	3.96	3.65333	0.91	1.65	11.53	4.69667	0	0.07	0.55	0.206667	0.15	0.66	0.34	0.383333	0	0	-5.11697	0	peroxidase family protein	.	PER3_ARATH^PER3_ARATH^Q:1244-333,H:23-326^69.74%ID^E:4e-159^RecName: Full=Peroxidase 3;^Eukaryota; Viridiplantae; Streptophyta; Embryophyta; Tracheophyta; Spermatophyta; Magnoliophyta; eudicotyledons; Gunneridae; Pentapetalae; rosids; malvids; Brassicales; Brassicaceae; Camelineae; Arabidopsis	PER3_ARATH^PER3_ARATH^Q:48-351,H:23-326^69.74%ID^E:6e-161^RecName: Full=Peroxidase 3;^Eukaryota; Viridiplantae; Streptophyta; Embryophyta; Tracheophyta; Spermatophyta; Magnoliophyta; eudicotyledons; Gunneridae; Pentapetalae; rosids; malvids; Brassicales; Brassicaceae; Camelineae; Arabidopsis	PF00141.20^peroxidase^Peroxidase^68-311^E:3e-76	ENOG410Y9ME^peroxidase	GO:0005576^cellular_component^extracellular region`GO:0020037^molecular_function^heme binding`GO:0046872^molecular_function^metal ion binding`GO:0004601^molecular_function^peroxidase activity`GO:0042744^biological_process^hydrogen peroxide catabolic process`GO:0006979^biological_process^response to oxidative stress	.
TRINITY_DN125773_c3_g6	43.32	33.23	14.29	30.28	8.73	7.79	22.83	13.1167	0	0.99	0.86	0.616667	0.89	1.81	0	0.9	0	0	-5.10945	0	TCP family transcription factor	.	TCP3_ARATH^TCP3_ARATH^Q:2-244,H:278-375^43.88%ID^E:5e-12^RecName: Full=Transcription factor TCP3;^Eukaryota; Viridiplantae; Streptophyta; Embryophyta; Tracheophyta; Spermatophyta; Magnoliophyta; eudicotyledons; Gunneridae; Pentapetalae; rosids; malvids; Brassicales; Brassicaceae; Camelineae; Arabidopsis	.	.	ENOG410YG88^Transcription factor	.	.
TRINITY_DN129532_c2_g56	1.95	599.17	2.09	201.07	0	122.16	0	40.72	0	0	0	0	19.08	1.37	1.41	7.28667	0	0	-5.10393	0	photosystem I subunit O	.	PSAO_ARATH^PSAO_ARATH^Q:3-269,H:52-140^88.76%ID^E:1e-52^RecName: Full=Photosystem I subunit O;^Eukaryota; Viridiplantae; Streptophyta; Embryophyta; Tracheophyta; Spermatophyta; Magnoliophyta; eudicotyledons; Gunneridae; Pentapetalae; rosids; malvids; Brassicales; Brassicaceae; Camelineae; Arabidopsis	.	.	ENOG4112CG2^photosystem i	GO:0009507^cellular_component^chloroplast`GO:0009535^cellular_component^chloroplast thylakoid membrane`GO:0016021^cellular_component^integral component of membrane`GO:0009522^cellular_component^photosystem I`GO:0009579^cellular_component^thylakoid`GO:0009768^biological_process^photosynthesis, light harvesting in photosystem I`GO:0009767^biological_process^photosynthetic electron transport chain	.
TRINITY_DN129748_c6_g2	9.62	10.78	6.44	8.94667	0	2.88	2.79	1.89	0	0	1.22	0.406667	0	0	0	0	0	0	-5.09985	0	auxin-responsive family protein	auxin-responsive family protein	B561C_ARATH^B561C_ARATH^Q:287-3,H:25-121^56.7%ID^E:1e-30^RecName: Full=Cytochrome b561 and DOMON domain-containing protein At3g25290;^Eukaryota; Viridiplantae; Streptophyta; Embryophyta; Tracheophyta; Spermatophyta; Magnoliophyta; eudicotyledons; Gunneridae; Pentapetalae; rosids; malvids; Brassicales; Brassicaceae; Camelineae; Arabidopsis	.	.	ENOG410Y10S^auxin-responsive protein	GO:0016021^cellular_component^integral component of membrane`GO:0005886^cellular_component^plasma membrane`GO:0009506^cellular_component^plasmodesma`GO:0046872^molecular_function^metal ion binding`GO:0055114^biological_process^oxidation-reduction process	.
TRINITY_DN123369_c0_g7	1.54	7.47	7.62	5.54333	2.15	1.45	5.35	2.98333	0	0	0	0	0.34	0	0	0.113333	0	0	-5.0974	-3.5845	CASP POPTRDRAFT-like protein	CASP POPTRDRAFT-like protein	CSPLA_SOYBN^CSPLA_SOYBN^Q:3-257,H:124-206^64.71%ID^E:9e-21^RecName: Full=CASP-like protein 2A2;^Eukaryota; Viridiplantae; Streptophyta; Embryophyta; Tracheophyta; Spermatophyta; Magnoliophyta; eudicotyledons; Gunneridae; Pentapetalae; rosids; fabids; Fabales; Fabaceae; Papilionoideae; Phaseoleae; Glycine; Soja	.	.	ENOG4112CWQ^CASP-like protein	GO:0005829^cellular_component^cytosol`GO:0016021^cellular_component^integral component of membrane`GO:0005886^cellular_component^plasma membrane`GO:0051536^molecular_function^iron-sulfur cluster binding`GO:0016226^biological_process^iron-sulfur cluster assembly	.
TRINITY_DN124183_c5_g5	3.89	4.47	8.3	5.55333	3.24	0.56	4.17	2.65667	0.21	0	0	0.07	0	0.52	0.27	0.263333	0	0	-5.09323	0	.	.	.	.	.	.	.	.
TRINITY_DN123183_c0_g2	20.95	29.79	2.08	17.6067	30.24	0	0	10.08	0	0	0	0	0.46	6.97	0	2.47667	0	0	-5.09087	0	single-stranded DNA-binding protein	single-stranded DNA-binding protein	.	.	.	.	GO:0048046^cellular_component^apoplast`GO:0005739^cellular_component^mitochondrion`GO:0003697^molecular_function^single-stranded DNA binding`GO:0006260^biological_process^DNA replication`GO:0000002^biological_process^mitochondrial genome maintenance`GO:0045910^biological_process^negative regulation of DNA recombination	GO:0003697^molecular_function^single-stranded DNA binding
TRINITY_DN126248_c0_g53	0	25	61.82	28.94	0	0	0	0	0	0	0	0	0	0	1.62	0.54	0	0	-5.09084	0	F.F1-type ATP synthase, delta subunit	F.F1-type ATP synthase, delta subunit	ATPO_IPOBA^ATPO_IPOBA^Q:1-357,H:125-243^68.07%ID^E:1e-54^RecName: Full=ATP synthase subunit O, mitochondrial;^Eukaryota; Viridiplantae; Streptophyta; Embryophyta; Tracheophyta; Spermatophyta; Magnoliophyta; eudicotyledons; Gunneridae; Pentapetalae; asterids; lamiids; Solanales; Convolvulaceae; Ipomoeeae; Ipomoea	ATPO_IPOBA^ATPO_IPOBA^Q:1-119,H:125-243^68.07%ID^E:7e-55^RecName: Full=ATP synthase subunit O, mitochondrial;^Eukaryota; Viridiplantae; Streptophyta; Embryophyta; Tracheophyta; Spermatophyta; Magnoliophyta; eudicotyledons; Gunneridae; Pentapetalae; asterids; lamiids; Solanales; Convolvulaceae; Ipomoeeae; Ipomoea	PF00213.15^OSCP^ATP synthase delta (OSCP) subunit^3-114^E:4e-29	.	GO:0009535^cellular_component^chloroplast thylakoid membrane`GO:0045261^cellular_component^proton-transporting ATP synthase complex, catalytic core F(1)`GO:0046933^molecular_function^proton-transporting ATP synthase activity, rotational mechanism`GO:0015986^biological_process^ATP synthesis coupled proton transport	GO:0046933^molecular_function^proton-transporting ATP synthase activity, rotational mechanism`GO:0015986^biological_process^ATP synthesis coupled proton transport
TRINITY_DN112531_c2_g2	18.56	11.88	26.37	18.9367	1.45	3.52	12.69	5.88667	0	0	0.81	0.27	0	6.59	0	2.19667	0	0	-5.08935	0	tRNA/rRNA methyltransferase SpoU family protein	tRNA/rRNA methyltransferase SpoU family protein	.	.	.	.	.	.
TRINITY_DN129190_c2_g14	18.95	1.06	15.17	11.7267	0	0.39	0	0.13	0	0	0	0	0	0	0	0	0	0	-5.0864	0	.	.	.	.	.	.	.	.
TRINITY_DN127359_c1_g1	8.89	11.51	4.84	8.41333	3.89	1	0.32	1.73667	0.21	0.25	0.14	0.2	0	0.73	1.56	0.763333	0	0	-5.08393	0	fructose-1,6-bisphosphatase, cytosolic-like protein	.	F16P2_MUSAC^F16P2_MUSAC^Q:1-75,H:181-205^96%ID^E:1e-07^RecName: Full=Fructose-1,6-bisphosphatase, cytosolic;^Eukaryota; Viridiplantae; Streptophyta; Embryophyta; Tracheophyta; Spermatophyta; Magnoliophyta; Liliopsida; Zingiberales; Musaceae; Musa	.	.	COG0158^D-fructose-1,6-bisphosphate 1-phosphohydrolase class 1	GO:0005737^cellular_component^cytoplasm`GO:0005829^cellular_component^cytosol`GO:0005634^cellular_component^nucleus`GO:0042132^molecular_function^fructose 1,6-bisphosphate 1-phosphatase activity`GO:0046872^molecular_function^metal ion binding`GO:0016311^biological_process^dephosphorylation`GO:0030388^biological_process^fructose 1,6-bisphosphate metabolic process`GO:0015979^biological_process^phot…	.
TRINITY_DN130779_c5_g32	13.17	39.56	18.8	23.8433	5.09	2.02	10.74	5.95	0	0	1.02	0.34	0	4.27	0	1.42333	0	0	-5.08238	0	polygalacturonase non-catalytic protein	polygalacturonase non-catalytic protein	GP1_SOLLC^GP1_SOLLC^Q:296-3,H:408-505^69.39%ID^E:3e-46^RecName: Full=Polygalacturonase-1 non-catalytic subunit beta;^Eukaryota; Viridiplantae; Streptophyta; Embryophyta; Tracheophyta; Spermatophyta; Magnoliophyta; eudicotyledons; Gunneridae; Pentapetalae; asterids; lamiids; Solanales; Solanaceae; Solanoideae; Solaneae; Solanum; Lycopersicon	GP1_SOLLC^GP1_SOLLC^Q:2-99,H:408-505^69.39%ID^E:2e-46^RecName: Full=Polygalacturonase-1 non-catalytic subunit beta;^Eukaryota; Viridiplantae; Streptophyta; Embryophyta; Tracheophyta; Spermatophyta; Magnoliophyta; eudicotyledons; Gunneridae; Pentapetalae; asterids; lamiids; Solanales; Solanaceae; Solanoideae; Solaneae; Solanum; Lycopersicon	PF03181.12^BURP^BURP domain^9-99^E:1.8e-23	ENOG410YDAC^Noncatalytic subunit	GO:0048046^cellular_component^apoplast`GO:0005618^cellular_component^cell wall`GO:0071555^biological_process^cell wall organization`GO:0009835^biological_process^fruit ripening	.
TRINITY_DN108896_c3_g21	7075.58	5900.02	6972.93	6649.51	2747.97	1802.48	6392.44	3647.63	134.97	85.37	676.86	299.067	130.37	453.53	374.04	319.313	0	0	-5.07908	-3.70348	ribulose bisphosphate carboxylase small chain	.	RBS3_PEA^RBS3_PEA^Q:225-4,H:107-180^86.49%ID^E:2e-43^RecName: Full=Ribulose bisphosphate carboxylase small chain 3A, chloroplastic;^Eukaryota; Viridiplantae; Streptophyta; Embryophyta; Tracheophyta; Spermatophyta; Magnoliophyta; eudicotyledons; Gunneridae; Pentapetalae; rosids; fabids; Fabales; Fabaceae; Papilionoideae; Fabeae; Pisum	.	.	.	GO:0009507^cellular_component^chloroplast`GO:0004497^molecular_function^monooxygenase activity`GO:0016984^molecular_function^ribulose-bisphosphate carboxylase activity`GO:0009853^biological_process^photorespiration`GO:0019253^biological_process^reductive pentose-phosphate cycle	.
TRINITY_DN130589_c12_g3	14.5	47.07	7.52	23.03	0	52.35	0.13	17.4933	0.13	3.24	0.35	1.24	0.3	5.39	0.42	2.03667	0	0	-5.07675	0	.	.	.	.	.	.	.	.
TRINITY_DN111026_c0_g2	2.41	3.27	1.35	2.34333	0.6	7.99	1.13	3.24	0	0	0	0	0	0.15	0.31	0.153333	0	0	-5.07315	0	long-chain fatty acyl CoA ligase	long-chain fatty acyl CoA ligase	LACS1_ARATH^LACS1_ARATH^Q:1-723,H:120-360^69.29%ID^E:2e-121^RecName: Full=Long chain acyl-CoA synthetase 1;^Eukaryota; Viridiplantae; Streptophyta; Embryophyta; Tracheophyta; Spermatophyta; Magnoliophyta; eudicotyledons; Gunneridae; Pentapetalae; rosids; malvids; Brassicales; Brassicaceae; Camelineae; Arabidopsis	LACS1_ARATH^LACS1_ARATH^Q:1-241,H:120-360^69.29%ID^E:2e-121^RecName: Full=Long chain acyl-CoA synthetase 1;^Eukaryota; Viridiplantae; Streptophyta; Embryophyta; Tracheophyta; Spermatophyta; Magnoliophyta; eudicotyledons; Gunneridae; Pentapetalae; rosids; malvids; Brassicales; Brassicaceae; Camelineae; Arabidopsis	PF00501.25^AMP-binding^AMP-binding enzyme^1-227^E:4.8e-43	COG1022^Amp-dependent synthetase and ligase	GO:0005783^cellular_component^endoplasmic reticulum`GO:0009506^cellular_component^plasmodesma`GO:0005524^molecular_function^ATP binding`GO:0004467^molecular_function^long-chain fatty acid-CoA ligase activity`GO:0031957^molecular_function^very long-chain fatty acid-CoA ligase activity`GO:0010143^biological_process^cutin biosynthetic process`GO:0050832^biological_process^defense response to fungus`…	GO:0003824^molecular_function^catalytic activity`GO:0008152^biological_process^metabolic process
TRINITY_DN119357_c0_g10	6.69	5.81	5.59	6.03	0.4	3.61	4.18	2.73	0.43	0.52	0	0.316667	4.3	4.81	7.02	5.37667	0	4.90662	-5.07304	0	hypothetical protein	.	.	.	.	.	.	.
TRINITY_DN119010_c2_g2	2.71	4.9	2.09	3.23333	0.42	0	12.24	4.22	0	0	0	0	0.23	0.21	1.31	0.583333	0	0	-5.07123	0	microsomal omega-3 fatty acid desaturase	microsomal omega-3 fatty acid desaturase	FAD3E_SOYBN^FAD3E_SOYBN^Q:586-392,H:310-374^84.62%ID^E:3e-31^RecName: Full=Omega-3 fatty acid desaturase, endoplasmic reticulum;^Eukaryota; Viridiplantae; Streptophyta; Embryophyta; Tracheophyta; Spermatophyta; Magnoliophyta; eudicotyledons; Gunneridae; Pentapetalae; rosids; fabids; Fabales; Fabaceae; Papilionoideae; Phaseoleae; Glycine; Soja	.	.	COG3239^linoleoyl-CoA desaturase activity	GO:0005789^cellular_component^endoplasmic reticulum membrane`GO:0016021^cellular_component^integral component of membrane`GO:0016717^molecular_function^oxidoreductase activity, acting on paired donors, with oxidation of a pair of donors resulting in the reduction of molecular oxygen to two molecules of water`GO:0006636^biological_process^unsaturated fatty acid biosynthetic process	GO:0016717^molecular_function^oxidoreductase activity, acting on paired donors, with oxidation of a pair of donors resulting in the reduction of molecular oxygen to two molecules of water`GO:0055114^biological_process^oxidation-reduction process`GO:0006629^biological_process^lipid metabolic process
TRINITY_DN120305_c9_g16	13.99	23.15	11.52	16.22	5.02	7	11.73	7.91667	0	0	0	0	108.33	13.41	105.12	75.62	0	6.51147	-5.07123	0	hypothetical protein	hypothetical protein	.	.	.	.	.	.
TRINITY_DN115831_c0_g1	2.41	2.79	2.24	2.48	0.94	0.69	5.13	2.25333	0	0.09	0.09	0.06	0.52	0.32	0.25	0.363333	0	0	-5.06813	0	cellulose synthase-like protein A1	cellulose synthase-like protein A1	CSLA9_ORYSJ^CSLA9_ORYSJ^Q:1183-422,H:261-514^75.59%ID^E:5e-141^RecName: Full=Probable mannan synthase 9;^Eukaryota; Viridiplantae; Streptophyta; Embryophyta; Tracheophyta; Spermatophyta; Magnoliophyta; Liliopsida; Poales; Poaceae; BOP clade; Oryzoideae; Oryzeae; Oryzinae; Oryza	CSLA9_ORYSJ^CSLA9_ORYSJ^Q:1-266,H:261-526^75.19%ID^E:1e-149^RecName: Full=Probable mannan synthase 9;^Eukaryota; Viridiplantae; Streptophyta; Embryophyta; Tracheophyta; Spermatophyta; Magnoliophyta; Liliopsida; Poales; Poaceae; BOP clade; Oryzoideae; Oryzeae; Oryzinae; Oryza	PF13632.3^Glyco_trans_2_3^Glycosyl transferase family group 2^4-120^E:1.4e-14`PF13641.3^Glyco_tranf_2_3^Glycosyltransferase like family 2^4-67^E:2e-07	COG1215^Glycosyl transferase, family 2	GO:0000139^cellular_component^Golgi membrane`GO:0016021^cellular_component^integral component of membrane`GO:0047259^molecular_function^glucomannan 4-beta-mannosyltransferase activity`GO:0051753^molecular_function^mannan synthase activity`GO:0071555^biological_process^cell wall organization`GO:0009294^biological_process^DNA mediated transformation`GO:0097502^biological_process^mannosylation`GO:00…	.
TRINITY_DN128064_c6_g30	4.14	0.23	3.35	2.57333	3.6	4.1	2.95	3.55	0.33	0	0	0.11	1.05	0.78	0.17	0.666667	0	0	-5.06518	-2.81648	long-chain fatty acyl CoA ligase	long-chain fatty acyl CoA ligase	LACS2_ARATH^LACS2_ARATH^Q:2376-415,H:11-664^67.28%ID^E:0^RecName: Full=Long chain acyl-CoA synthetase 2;^Eukaryota; Viridiplantae; Streptophyta; Embryophyta; Tracheophyta; Spermatophyta; Magnoliophyta; eudicotyledons; Gunneridae; Pentapetalae; rosids; malvids; Brassicales; Brassicaceae; Camelineae; Arabidopsis	LACS2_ARATH^LACS2_ARATH^Q:9-662,H:11-664^67.28%ID^E:0^RecName: Full=Long chain acyl-CoA synthetase 2;^Eukaryota; Viridiplantae; Streptophyta; Embryophyta; Tracheophyta; Spermatophyta; Magnoliophyta; eudicotyledons; Gunneridae; Pentapetalae; rosids; malvids; Brassicales; Brassicaceae; Camelineae; Arabidopsis	PF00501.25^AMP-binding^AMP-binding enzyme^51-525^E:3.5e-100	COG1022^Amp-dependent synthetase and ligase	GO:0005783^cellular_component^endoplasmic reticulum`GO:0005524^molecular_function^ATP binding`GO:0004467^molecular_function^long-chain fatty acid-CoA ligase activity`GO:0031957^molecular_function^very long-chain fatty acid-CoA ligase activity`GO:0010143^biological_process^cutin biosynthetic process`GO:0006631^biological_process^fatty acid metabolic process`GO:0001676^biological_process^long-chain…	.
TRINITY_DN118751_c4_g17	186.79	25.17	112.23	108.063	56.95	13.61	122.78	64.4467	0	0	8.59	2.86333	4.58	0	12.82	5.8	0	0	-5.06084	0	light-harvesting complex I chlorophyll A/B-binding protein	.	CB2G_SOLLC^CB2G_SOLLC^Q:3-245,H:6-88^79.52%ID^E:5e-36^RecName: Full=Chlorophyll a-b binding protein 3C, chloroplastic;^Eukaryota; Viridiplantae; Streptophyta; Embryophyta; Tracheophyta; Spermatophyta; Magnoliophyta; eudicotyledons; Gunneridae; Pentapetalae; asterids; lamiids; Solanales; Solanaceae; Solanoideae; Solaneae; Solanum; Lycopersicon	.	.	ENOG410ZHBU^Chlorophyll A-B binding protein	GO:0009941^cellular_component^chloroplast envelope`GO:0009535^cellular_component^chloroplast thylakoid membrane`GO:0016021^cellular_component^integral component of membrane`GO:0009522^cellular_component^photosystem I`GO:0009523^cellular_component^photosystem II`GO:0010287^cellular_component^plastoglobule`GO:0016168^molecular_function^chlorophyll binding`GO:0046872^molecular_function^metal ion bin…	.
TRINITY_DN109601_c1_g5	27.11	29.61	34.3	30.34	9.94	5.23	15.13	10.1	0	0	5.82	1.94	0	1.72	2.6	1.44	0	0	-5.05945	0	Pmr5/Cas1p GDSL/SGNH-like acyl-esterase family protein	.	.	.	.	.	.	.
TRINITY_DN122972_c0_g14	5.17	5.89	10.05	7.03667	1.92	1.19	5.82	2.97667	0.04	0.16	1.05	0.416667	0.46	1.64	0.84	0.98	0	0	-5.0593	0	polygalacturonase plant-like protein	polygalacturonase plant-like protein	PGLR4_ARATH^PGLR4_ARATH^Q:191-1597,H:1-472^68.21%ID^E:0^RecName: Full=Polygalacturonase At1g48100;^Eukaryota; Viridiplantae; Streptophyta; Embryophyta; Tracheophyta; Spermatophyta; Magnoliophyta; eudicotyledons; Gunneridae; Pentapetalae; rosids; malvids; Brassicales; Brassicaceae; Camelineae; Arabidopsis	PGLR4_ARATH^PGLR4_ARATH^Q:1-468,H:1-475^69.04%ID^E:0^RecName: Full=Polygalacturonase At1g48100;^Eukaryota; Viridiplantae; Streptophyta; Embryophyta; Tracheophyta; Spermatophyta; Magnoliophyta; eudicotyledons; Gunneridae; Pentapetalae; rosids; malvids; Brassicales; Brassicaceae; Camelineae; Arabidopsis	PF00295.14^Glyco_hydro_28^Glycosyl hydrolases family 28^111-421^E:1.5e-81`PF13229.3^Beta_helix^Right handed beta helix region^211-352^E:5.4e-08	COG5434^Glycoside hydrolase family 28	GO:0005618^cellular_component^cell wall`GO:0005576^cellular_component^extracellular region`GO:0004650^molecular_function^polygalacturonase activity`GO:0005975^biological_process^carbohydrate metabolic process`GO:0071555^biological_process^cell wall organization	GO:0004650^molecular_function^polygalacturonase activity`GO:0005975^biological_process^carbohydrate metabolic process
TRINITY_DN123505_c3_g3	281.16	203.01	276.61	253.593	161.74	82.5	822.74	355.66	2.16	7.29	44.08	17.8433	14.57	15.51	20.3	16.7933	0	0	-5.05917	0	Lipid transfer protein	.	ERLL1_ARATH^ERLL1_ARATH^Q:801-1055,H:76-161^44.19%ID^E:3e-10^RecName: Full=pEARLI1-like lipid transfer protein 1;^Eukaryota; Viridiplantae; Streptophyta; Embryophyta; Tracheophyta; Spermatophyta; Magnoliophyta; eudicotyledons; Gunneridae; Pentapetalae; rosids; malvids; Brassicales; Brassicaceae; Camelineae; Arabidopsis	ERLL2_ARATH^ERLL2_ARATH^Q:129-221,H:89-182^41.49%ID^E:9e-20^RecName: Full=pEARLI1-like lipid transfer protein 2;^Eukaryota; Viridiplantae; Streptophyta; Embryophyta; Tracheophyta; Spermatophyta; Magnoliophyta; eudicotyledons; Gunneridae; Pentapetalae; rosids; malvids; Brassicales; Brassicaceae; Camelineae; Arabidopsis	PF14547.3^Hydrophob_seed^Hydrophobic seed protein^138-221^E:1.6e-27`PF00234.19^Tryp_alpha_amyl^Protease inhibitor/seed storage/LTP family^139-220^E:0.00012`PF14368.3^LTP_2^Probable lipid transfer^161-220^E:9.4e-05	ENOG410YRRT^14 kDa proline-rich protein	.	.
TRINITY_DN124665_c1_g29	60.98	93.3	319.58	157.953	90.17	176.22	4.56	90.3167	6.68	0	0	2.22667	26.71	0	154.89	60.5333	0	0	-5.04851	0	RALF	.	.	.	.	.	.	.
TRINITY_DN47598_c0_g1	1.12	5.11	12.9	6.37667	0	5.1	8.78	4.62667	0	1.74	0	0.58	0	0.61	0	0.203333	0	0	-5.04623	0	transmembrane protein, putative	.	.	.	.	.	.	.
TRINITY_DN127797_c8_g22	9.84	16.12	9.95	11.97	0	9.29	8.58	5.95667	0	0.44	3.32	1.25333	0.83	0.21	3.52	1.52	0	0	-5.0403	0	photosystem II 5 kDa protein	.	.	.	.	.	.	.
TRINITY_DN119824_c1_g3	83.91	37.27	58.85	60.01	74.12	12.72	0.35	29.0633	0	45.55	5.2	16.9167	0	5.43	16.65	7.36	0	0	-5.03211	0	cobalamin-independent methionine synthase	.	.	.	.	.	GO:0048046^cellular_component^apoplast`GO:0009507^cellular_component^chloroplast`GO:0009941^cellular_component^chloroplast envelope`GO:0005829^cellular_component^cytosol`GO:0005886^cellular_component^plasma membrane`GO:0009506^cellular_component^plasmodesma`GO:0003871^molecular_function^5-methyltetrahydropteroyltriglutamate-homocysteine S-methyltransferase activity`GO:0008705^molecular_function^m…	.
TRINITY_DN123048_c0_g2	0	20.69	19.65	13.4467	0	0	0	0	0	0	0	0	0	0	0	0	0	0	-5.03154	0	plastid transcriptionally active protein	.	.	.	.	.	.	.
TRINITY_DN116534_c1_g5	11.31	50.17	39.94	33.8067	0	14.87	50.75	21.8733	0	4	2.91	2.30333	0	7.29	9.33	5.54	0	0	-5.03021	0	carnitine/acylcarnitine carrier-like protein	carnitine/acylcarnitine carrier-like protein	MCAT_ARATH^MCAT_ARATH^Q:341-3,H:1-113^77.88%ID^E:2e-55^RecName: Full=Mitochondrial carnitine/acylcarnitine carrier-like protein;^Eukaryota; Viridiplantae; Streptophyta; Embryophyta; Tracheophyta; Spermatophyta; Magnoliophyta; eudicotyledons; Gunneridae; Pentapetalae; rosids; malvids; Brassicales; Brassicaceae; Camelineae; Arabidopsis`MCAT_ARATH^MCAT_ARATH^Q:320-90,H:217-289^37.66%ID^E:1e-06^RecNa…	MCAT_ARATH^MCAT_ARATH^Q:1-113,H:1-113^77.88%ID^E:2e-56^RecName: Full=Mitochondrial carnitine/acylcarnitine carrier-like protein;^Eukaryota; Viridiplantae; Streptophyta; Embryophyta; Tracheophyta; Spermatophyta; Magnoliophyta; eudicotyledons; Gunneridae; Pentapetalae; rosids; malvids; Brassicales; Brassicaceae; Camelineae; Arabidopsis`MCAT_ARATH^MCAT_ARATH^Q:8-84,H:217-289^37.66%ID^E:2e-07^RecName…	PF00153.24^Mito_carr^Mitochondrial carrier protein^4-94^E:2e-18	ENOG410XS86^Solute carrier family 25	GO:0009507^cellular_component^chloroplast`GO:0016021^cellular_component^integral component of membrane`GO:0005743^cellular_component^mitochondrial inner membrane`GO:0005739^cellular_component^mitochondrion`GO:0009536^cellular_component^plastid`GO:0003735^molecular_function^structural constituent of ribosome`GO:0006839^biological_process^mitochondrial transport`GO:0006412^biological_process^transl…	.
TRINITY_DN126065_c0_g2	25.12	32.07	18.86	25.35	0	11.3	19.02	10.1067	0	4.18	0	1.39333	1.79	1.83	8.35	3.99	0	0	-5.02864	0	ubiquitin-4.S ribosomal S27a-like protein	.	RS27A_LUPAL^RS27A_LUPAL^Q:1-60,H:136-155^95%ID^E:1e-05^RecName: Full=Ubiquitin-40S ribosomal protein S27a;^Eukaryota; Viridiplantae; Streptophyta; Embryophyta; Tracheophyta; Spermatophyta; Magnoliophyta; eudicotyledons; Gunneridae; Pentapetalae; rosids; fabids; Fabales; Fabaceae; Papilionoideae; Genisteae; Lupinus	.	.	.	GO:0005634^cellular_component^nucleus`GO:0005840^cellular_component^ribosome`GO:0046872^molecular_function^metal ion binding`GO:0003735^molecular_function^structural constituent of ribosome`GO:0006412^biological_process^translation	.
TRINITY_DN120891_c1_g1	24.67	41.84	57.06	41.19	31.54	11.87	65.92	36.4433	0.59	0.36	11.47	4.14	2.35	4.59	9.25	5.39667	0	0	-5.02195	0	stress enhanced protein	.	EPFL9_ARATH^EPFL9_ARATH^Q:434-661,H:26-102^64.56%ID^E:9e-26^RecName: Full=EPIDERMAL PATTERNING FACTOR-like protein 9 {ECO:0000303|PubMed:19435754};^Eukaryota; Viridiplantae; Streptophyta; Embryophyta; Tracheophyta; Spermatophyta; Magnoliophyta; eudicotyledons; Gunneridae; Pentapetalae; rosids; malvids; Brassicales; Brassicaceae; Camelineae; Arabidopsis	EPFL9_ARATH^EPFL9_ARATH^Q:30-105,H:26-102^64.56%ID^E:3e-28^RecName: Full=EPIDERMAL PATTERNING FACTOR-like protein 9 {ECO:0000303|PubMed:19435754};^Eukaryota; Viridiplantae; Streptophyta; Embryophyta; Tracheophyta; Spermatophyta; Magnoliophyta; eudicotyledons; Gunneridae; Pentapetalae; rosids; malvids; Brassicales; Brassicaceae; Camelineae; Arabidopsis	PF16851.2^Stomagen^Stomagen^55-104^E:2.1e-32	ENOG410Z51E^NA	GO:0009535^cellular_component^chloroplast thylakoid membrane`GO:0016021^cellular_component^integral component of membrane`GO:0009523^cellular_component^photosystem II`GO:0016168^molecular_function^chlorophyll binding`GO:0071486^biological_process^cellular response to high light intensity`GO:0071492^biological_process^cellular response to UV-A`GO:0015979^biological_process^photosynthesis`GO:000964…	.
TRINITY_DN128453_c2_g48	710.53	398.09	866.35	658.323	76.41	587.77	946.41	536.863	142.14	14.57	0	52.2367	315.26	152.61	7.67	158.513	0	0	-5.01818	0	.	.	.	.	.	.	.	.
TRINITY_DN129532_c2_g22	64.22	133.82	551.24	249.76	79.35	0	138.86	72.7367	0	0	63.46	21.1533	0	0	135.33	45.11	0	0	-5.0111	0	photosystem I subunit O	.	PSAO_ARATH^PSAO_ARATH^Q:3-227,H:37-108^84%ID^E:9e-36^RecName: Full=Photosystem I subunit O;^Eukaryota; Viridiplantae; Streptophyta; Embryophyta; Tracheophyta; Spermatophyta; Magnoliophyta; eudicotyledons; Gunneridae; Pentapetalae; rosids; malvids; Brassicales; Brassicaceae; Camelineae; Arabidopsis	.	.	ENOG4112CG2^photosystem i	GO:0009507^cellular_component^chloroplast`GO:0009535^cellular_component^chloroplast thylakoid membrane`GO:0016021^cellular_component^integral component of membrane`GO:0009522^cellular_component^photosystem I`GO:0009579^cellular_component^thylakoid`GO:0009768^biological_process^photosynthesis, light harvesting in photosystem I`GO:0009767^biological_process^photosynthetic electron transport chain	.
TRINITY_DN109926_c0_g2	11.65	11.98	12.76	12.13	8.17	8.65	21.27	12.6967	0.12	0.31	1.11	0.513333	0.16	0.57	1.38	0.703333	0	0	-5.01095	-4.32056	TCP family transcription factor	TCP family transcription factor	.	.	.	.	GO:0005634^cellular_component^nucleus`GO:0003677^molecular_function^DNA binding`GO:0003700^molecular_function^transcription factor activity, sequence-specific DNA binding`GO:0030154^biological_process^cell differentiation`GO:0048366^biological_process^leaf development`GO:0009965^biological_process^leaf morphogenesis`GO:0045962^biological_process^positive regulation of development, heterochronic`G…	.
TRINITY_DN66276_c0_g2	8.61	9.82	5.06	7.83	0.55	0.51	8.22	3.09333	0	0	0	0	0	0	0	0	0	0	-5.01036	0	subtilisin-like serine protease	subtilisin-like serine protease	SBT19_ARATH^SBT19_ARATH^Q:59-358,H:568-666^50%ID^E:4e-22^RecName: Full=Subtilisin-like protease SBT1.9 {ECO:0000303|PubMed:16193095};^Eukaryota; Viridiplantae; Streptophyta; Embryophyta; Tracheophyta; Spermatophyta; Magnoliophyta; eudicotyledons; Gunneridae; Pentapetalae; rosids; malvids; Brassicales; Brassicaceae; Camelineae; Arabidopsis	SBT19_ARATH^SBT19_ARATH^Q:20-119,H:568-666^50%ID^E:3e-22^RecName: Full=Subtilisin-like protease SBT1.9 {ECO:0000303|PubMed:16193095};^Eukaryota; Viridiplantae; Streptophyta; Embryophyta; Tracheophyta; Spermatophyta; Magnoliophyta; eudicotyledons; Gunneridae; Pentapetalae; rosids; malvids; Brassicales; Brassicaceae; Camelineae; Arabidopsis	.	COG1404^peptidase (S8 and S53, subtilisin, kexin, sedolisin	GO:0004252^molecular_function^serine-type endopeptidase activity	GO:0004252^molecular_function^serine-type endopeptidase activity`GO:0006508^biological_process^proteolysis
TRINITY_DN122015_c12_g5	160.99	510.61	528.51	400.037	315.68	63.55	542.67	307.3	3.72	10.08	16.09	9.96333	0	107.91	20.07	42.66	0	0	-5.00818	0	fructose-bisphosphate aldolase class I	.	ALFC_ORYSJ^ALFC_ORYSJ^Q:1-216,H:255-326^90.28%ID^E:4e-41^RecName: Full=Fructose-bisphosphate aldolase, chloroplastic;^Eukaryota; Viridiplantae; Streptophyta; Embryophyta; Tracheophyta; Spermatophyta; Magnoliophyta; Liliopsida; Poales; Poaceae; BOP clade; Oryzoideae; Oryzeae; Oryzinae; Oryza	.	.	COG3588^fructose-bisphosphate aldolase	.	.
TRINITY_DN108896_c3_g17	41.22	53.47	401.37	165.353	156.65	45.66	176.83	126.38	13.63	0.49	3.06	5.72667	9.6	11.88	0.44	7.30667	0	0	-5.00672	-4.71257	ribulose bisphosphate carboxylase small chain	.	RBS3_PEA^RBS3_PEA^Q:403-287,H:142-180^87.18%ID^E:2e-16^RecName: Full=Ribulose bisphosphate carboxylase small chain 3A, chloroplastic;^Eukaryota; Viridiplantae; Streptophyta; Embryophyta; Tracheophyta; Spermatophyta; Magnoliophyta; eudicotyledons; Gunneridae; Pentapetalae; rosids; fabids; Fabales; Fabaceae; Papilionoideae; Fabeae; Pisum	.	.	.	.	.
TRINITY_DN86898_c0_g1	57.18	37.11	42.28	45.5233	33.76	16.12	32.39	27.4233	1.1	1.19	2.56	1.61667	0.2	5.17	2.46	2.61	0	0	-5.00531	-4.06703	transmembrane protein, putative	transmembrane protein, putative	.	.	.	.	.	.
TRINITY_DN119312_c1_g29	817.27	655.28	1017.17	829.907	606.17	150.29	1466.54	741	39.94	17.62	74.56	44.04	90.24	59.04	124.26	91.18	0	0	-5.00499	0	light-harvesting complex I chlorophyll A/B-binding protein	.	CB2D_SOLLC^CB2D_SOLLC^Q:261-49,H:46-116^92.96%ID^E:2e-42^RecName: Full=Chlorophyll a-b binding protein 1D;^Eukaryota; Viridiplantae; Streptophyta; Embryophyta; Tracheophyta; Spermatophyta; Magnoliophyta; eudicotyledons; Gunneridae; Pentapetalae; asterids; lamiids; Solanales; Solanaceae; Solanoideae; Solaneae; Solanum; Lycopersicon	.	.	ENOG410ZHBU^Chlorophyll A-B binding protein	GO:0009535^cellular_component^chloroplast thylakoid membrane`GO:0016021^cellular_component^integral component of membrane`GO:0009522^cellular_component^photosystem I`GO:0009523^cellular_component^photosystem II`GO:0016168^molecular_function^chlorophyll binding`GO:0046872^molecular_function^metal ion binding`GO:0009765^biological_process^photosynthesis, light harvesting`GO:0018298^biological_proce…	.
TRINITY_DN99021_c0_g2	123.05	117.91	116.26	119.073	71	44.68	126.82	80.8333	1.42	2.84	20.97	8.41	3.94	12.2	13.33	9.82333	0	0	-5.0032	-3.1357	photosystem II reaction center PsbP family protein	photosystem II reaction center PsbP family protein	PNSL1_ARATH^PNSL1_ARATH^Q:236-937,H:1-238^60.08%ID^E:1e-89^RecName: Full=Photosynthetic NDH subunit of lumenal location 1, chloroplastic {ECO:0000303|PubMed:21785130};^Eukaryota; Viridiplantae; Streptophyta; Embryophyta; Tracheophyta; Spermatophyta; Magnoliophyta; eudicotyledons; Gunneridae; Pentapetalae; rosids; malvids; Brassicales; Brassicaceae; Camelineae; Arabidopsis	PNSL1_ARATH^PNSL1_ARATH^Q:1-234,H:1-238^60.08%ID^E:1e-94^RecName: Full=Photosynthetic NDH subunit of lumenal location 1, chloroplastic {ECO:0000303|PubMed:21785130};^Eukaryota; Viridiplantae; Streptophyta; Embryophyta; Tracheophyta; Spermatophyta; Magnoliophyta; eudicotyledons; Gunneridae; Pentapetalae; rosids; malvids; Brassicales; Brassicaceae; Camelineae; Arabidopsis	PF01789.13^PsbP^PsbP^77-230^E:9.7e-45	ENOG410Y9BC^PsbP-like protein 2	GO:0009507^cellular_component^chloroplast`GO:0009543^cellular_component^chloroplast thylakoid lumen`GO:0009535^cellular_component^chloroplast thylakoid membrane`GO:0019898^cellular_component^extrinsic component of membrane`GO:0009654^cellular_component^photosystem II oxygen evolving complex`GO:0009579^cellular_component^thylakoid`GO:0031977^cellular_component^thylakoid lumen`GO:0005509^molecular_…	GO:0005509^molecular_function^calcium ion binding`GO:0015979^biological_process^photosynthesis`GO:0009523^cellular_component^photosystem II`GO:0009654^cellular_component^photosystem II oxygen evolving complex`GO:0019898^cellular_component^extrinsic component of membrane
TRINITY_DN119200_c0_g1	5.82	5.81	4.26	5.29667	1.21	1.25	6.28	2.91333	0	0.15	1.63	0.593333	0.08	0.07	0.36	0.17	0	0	-5.00178	0	carboxy-terminal region remorin	carboxy-terminal region remorin	.	REMO_SOLTU^REMO_SOLTU^Q:257-360,H:95-198^36.54%ID^E:9e-10^RecName: Full=Remorin;^Eukaryota; Viridiplantae; Streptophyta; Embryophyta; Tracheophyta; Spermatophyta; Magnoliophyta; eudicotyledons; Gunneridae; Pentapetalae; asterids; lamiids; Solanales; Solanaceae; Solanoideae; Solaneae; Solanum	PF03763.10^Remorin_C^Remorin, C-terminal region^252-354^E:2.9e-32	ENOG410YI71^Remorin family	.	.
TRINITY_DN118553_c1_g2	10.3	8.44	4.9	7.88	4.69	0.54	0	1.74333	0.86	0	0	0.286667	4.47	1.99	5.42	3.96	0	0	-4.99819	0	.	.	.	.	.	.	.	.
TRINITY_DN111550_c1_g25	305.21	650.52	754.48	570.07	96.05	310.37	76.98	161.133	13.32	9.22	51.77	24.77	34.48	55.55	13.15	34.3933	-2.10837	0	-4.9972	0	Lipid transfer protein	.	.	.	.	.	.	.
TRINITY_DN131572_c2_g8	7.01	9.02	3.46	6.49667	0	2.52	5.31	2.61	0.05	0	0	0.0166667	1.18	1.72	0.68	1.19333	0	0	-4.99484	0	leucine-rich receptor-like kinase family protein	leucine-rich receptor-like kinase family protein	Y3804_ARATH^Y3804_ARATH^Q:1-390,H:754-883^71.54%ID^E:2e-58^RecName: Full=Probably inactive leucine-rich repeat receptor-like protein kinase At3g28040;^Eukaryota; Viridiplantae; Streptophyta; Embryophyta; Tracheophyta; Spermatophyta; Magnoliophyta; eudicotyledons; Gunneridae; Pentapetalae; rosids; malvids; Brassicales; Brassicaceae; Camelineae; Arabidopsis	Y3804_ARATH^Y3804_ARATH^Q:1-130,H:754-883^71.54%ID^E:2e-58^RecName: Full=Probably inactive leucine-rich repeat receptor-like protein kinase At3g28040;^Eukaryota; Viridiplantae; Streptophyta; Embryophyta; Tracheophyta; Spermatophyta; Magnoliophyta; eudicotyledons; Gunneridae; Pentapetalae; rosids; malvids; Brassicales; Brassicaceae; Camelineae; Arabidopsis	PF00069.22^Pkinase^Protein kinase domain^2-127^E:8.9e-22`PF07714.14^Pkinase_Tyr^Protein tyrosine kinase^6-127^E:1.4e-20	COG0515^Serine Threonine protein kinase`COG4886^leucine Rich Repeat	GO:0016021^cellular_component^integral component of membrane`GO:0005886^cellular_component^plasma membrane`GO:0005524^molecular_function^ATP binding`GO:0004672^molecular_function^protein kinase activity	GO:0004672^molecular_function^protein kinase activity`GO:0006468^biological_process^protein phosphorylation`GO:0005524^molecular_function^ATP binding
TRINITY_DN118751_c3_g1	18.22	21.42	16.8	18.8133	5.38	3.1	9.12	5.86667	0.21	0.22	4.28	1.57	0.66	0.81	3.08	1.51667	0	0	-4.99479	0	hypothetical protein	.	.	.	.	.	GO:0009507^cellular_component^chloroplast`GO:0005840^cellular_component^ribosome`GO:0019843^molecular_function^rRNA binding	.
TRINITY_DN125217_c0_g10	10.37	10.56	9.3	10.0767	3.87	1.13	14.75	6.58333	0.06	0.08	0.53	0.223333	1.26	0.22	0.61	0.696667	0	0	-4.99344	0	glucuronoxylan glucuronosyltransferase, putative	.	F8H_ARATH^F8H_ARATH^Q:1-282,H:215-308^73.4%ID^E:4e-48^RecName: Full=Probable glucuronoxylan glucuronosyltransferase F8H;^Eukaryota; Viridiplantae; Streptophyta; Embryophyta; Tracheophyta; Spermatophyta; Magnoliophyta; eudicotyledons; Gunneridae; Pentapetalae; rosids; malvids; Brassicales; Brassicaceae; Camelineae; Arabidopsis	.	.	ENOG410XTFH^Exostosin	GO:0005794^cellular_component^Golgi apparatus`GO:0000139^cellular_component^Golgi membrane`GO:0016021^cellular_component^integral component of membrane`GO:0015020^molecular_function^glucuronosyltransferase activity`GO:0071555^biological_process^cell wall organization`GO:0010417^biological_process^glucuronoxylan biosynthetic process`GO:0009834^biological_process^plant-type secondary cell wall biog…	.
TRINITY_DN108896_c3_g27	158.73	112.47	148.64	139.947	47.78	43.35	174.96	88.6967	5.26	1.29	14.95	7.16667	2.5	13.23	12.96	9.56333	0	0	-4.99157	-3.27268	ribulose bisphosphate carboxylase small chain	.	RBS3_PEA^RBS3_PEA^Q:527-375,H:130-180^84.31%ID^E:2e-23^RecName: Full=Ribulose bisphosphate carboxylase small chain 3A, chloroplastic;^Eukaryota; Viridiplantae; Streptophyta; Embryophyta; Tracheophyta; Spermatophyta; Magnoliophyta; eudicotyledons; Gunneridae; Pentapetalae; rosids; fabids; Fabales; Fabaceae; Papilionoideae; Fabeae; Pisum	.	.	.	GO:0009507^cellular_component^chloroplast`GO:0004497^molecular_function^monooxygenase activity`GO:0016984^molecular_function^ribulose-bisphosphate carboxylase activity`GO:0009853^biological_process^photorespiration`GO:0019253^biological_process^reductive pentose-phosphate cycle	.
TRINITY_DN125862_c4_g8	0.86	4.94	5.2	3.66667	0.42	1.53	0.97	0.973333	0.27	0.08	0	0.116667	7.39	0.58	0.08	2.68333	0	0	-4.98525	0	F-box/RNI/FBD-like domain protein	F-box/RNI/FBD-like domain protein	FBD21_ARATH^FBD21_ARATH^Q:1061-30,H:2-379^26.79%ID^E:4e-14^RecName: Full=FBD-associated F-box protein At5g56370;^Eukaryota; Viridiplantae; Streptophyta; Embryophyta; Tracheophyta; Spermatophyta; Magnoliophyta; eudicotyledons; Gunneridae; Pentapetalae; rosids; malvids; Brassicales; Brassicaceae; Camelineae; Arabidopsis	FBD21_ARATH^FBD21_ARATH^Q:7-350,H:2-379^27.55%ID^E:2e-14^RecName: Full=FBD-associated F-box protein At5g56370;^Eukaryota; Viridiplantae; Streptophyta; Embryophyta; Tracheophyta; Spermatophyta; Magnoliophyta; eudicotyledons; Gunneridae; Pentapetalae; rosids; malvids; Brassicales; Brassicaceae; Camelineae; Arabidopsis	PF00646.30^F-box^F-box domain^12-39^E:4.4e-05`PF07723.10^LRR_2^Leucine Rich Repeat^156-180^E:0.1`PF08387.7^FBD^FBD^308-351^E:5.9e-12	ENOG410Z7P5^F-box domain	.	GO:0005515^molecular_function^protein binding
TRINITY_DN125226_c0_g1	3.56	2.59	3.99	3.38	0.83	0.86	5.37	2.35333	0	0.19	0.43	0.206667	0.1	0.09	0.05	0.08	0	0	-4.97756	0	glycosyl hydrolase family 9 protein	glycosyl hydrolase family 9 protein	GUN11_ARATH^GUN11_ARATH^Q:248-1645,H:38-503^77.9%ID^E:0^RecName: Full=Endoglucanase 11;^Eukaryota; Viridiplantae; Streptophyta; Embryophyta; Tracheophyta; Spermatophyta; Magnoliophyta; eudicotyledons; Gunneridae; Pentapetalae; rosids; malvids; Brassicales; Brassicaceae; Camelineae; Arabidopsis	GUN11_ARATH^GUN11_ARATH^Q:16-502,H:15-503^75.46%ID^E:0^RecName: Full=Endoglucanase 11;^Eukaryota; Viridiplantae; Streptophyta; Embryophyta; Tracheophyta; Spermatophyta; Magnoliophyta; eudicotyledons; Gunneridae; Pentapetalae; rosids; malvids; Brassicales; Brassicaceae; Camelineae; Arabidopsis	PF00759.16^Glyco_hydro_9^Glycosyl hydrolase family 9^39-499^E:2.7e-147	ENOG410XPC9^hydrolase family	.	.
TRINITY_DN112775_c0_g2	0.9	1.65	1.51	1.35333	0.13	0.25	1.37	0.583333	0	0	0.21	0.07	0.05	0.17	0.27	0.163333	0	0	-4.97385	0	pirin-like plant protein	pirin-like plant protein	PII2_ARATH^PII2_ARATH^Q:565-1761,H:19-423^57.46%ID^E:6e-127^RecName: Full=Piriformospora indica-insensitive protein 2;^Eukaryota; Viridiplantae; Streptophyta; Embryophyta; Tracheophyta; Spermatophyta; Magnoliophyta; eudicotyledons; Gunneridae; Pentapetalae; rosids; malvids; Brassicales; Brassicaceae; Camelineae; Arabidopsis	PII2_ARATH^PII2_ARATH^Q:24-422,H:19-423^57.46%ID^E:2e-149^RecName: Full=Piriformospora indica-insensitive protein 2;^Eukaryota; Viridiplantae; Streptophyta; Embryophyta; Tracheophyta; Spermatophyta; Magnoliophyta; eudicotyledons; Gunneridae; Pentapetalae; rosids; malvids; Brassicales; Brassicaceae; Camelineae; Arabidopsis	PF13855.3^LRR_8^Leucine rich repeat^197-254^E:1.2e-09`PF00560.30^LRR_1^Leucine Rich Repeat^248-267^E:0.4	COG4886^leucine Rich Repeat	GO:0005634^cellular_component^nucleus`GO:0005886^cellular_component^plasma membrane`GO:0030414^molecular_function^peptidase inhibitor activity`GO:0042742^biological_process^defense response to bacterium`GO:0010466^biological_process^negative regulation of peptidase activity	.
TRINITY_DN121332_c0_g6	4.22	0.64	4.55	3.13667	0	0.17	2.23	0.8	0	0.29	0	0.0966667	0	0	0	0	0	0	-4.97224	0	heterogeneous nuclear ribonucleoprotein	heterogeneous nuclear ribonucleoprotein	SYM2_CAEEL^SYM2_CAEEL^Q:1138-995,H:319-366^43.75%ID^E:1e-06^RecName: Full=RNA-binding protein sym-2;^Eukaryota; Metazoa; Ecdysozoa; Nematoda; Chromadorea; Rhabditida; Rhabditoidea; Rhabditidae; Peloderinae; Caenorhabditis	.	.	.	GO:0005654^cellular_component^nucleoplasm`GO:0005681^cellular_component^spliceosomal complex`GO:0000166^molecular_function^nucleotide binding`GO:0003727^molecular_function^single-stranded RNA binding`GO:0006397^biological_process^mRNA processing`GO:0043484^biological_process^regulation of RNA splicing`GO:0008380^biological_process^RNA splicing	GO:0003676^molecular_function^nucleic acid binding
TRINITY_DN126318_c1_g29	15.21	23.74	15.44	18.13	0.78	2.01	0.27	1.02	3.41	0	0.74	1.38333	0.69	1.42	4.67	2.26	-4.61216	0	-4.96766	0	squalene/phytoene synthase	squalene/phytoene synthase	.	.	.	.	GO:0009507^cellular_component^chloroplast`GO:0016767^molecular_function^geranylgeranyl-diphosphate geranylgeranyltransferase activity`GO:0016117^biological_process^carotenoid biosynthetic process	GO:0016740^molecular_function^transferase activity`GO:0009058^biological_process^biosynthetic process
TRINITY_DN101393_c1_g4	5.66	2.8	22.39	10.2833	0	1.47	2.93	1.46667	0	0	0.43	0.143333	0	0	0	0	0	0	-4.96702	0	enoyl-(acyl carrier) reductase	.	TRNH_DATST^TRNH_DATST^Q:259-447,H:10-72^69.84%ID^E:2e-24^RecName: Full=Tropinone reductase homolog;^Eukaryota; Viridiplantae; Streptophyta; Embryophyta; Tracheophyta; Spermatophyta; Magnoliophyta; eudicotyledons; Gunneridae; Pentapetalae; asterids; lamiids; Solanales; Solanaceae; Solanoideae; Datureae; Datura	.	.	.	GO:0016491^molecular_function^oxidoreductase activity	.
TRINITY_DN97094_c0_g2	72.82	57.29	42.18	57.43	41.61	16.33	44.45	34.13	0.98	2.51	3.18	2.22333	2.5	9.7	4.94	5.71333	0	0	-4.96362	-2.67631	translation elongation factor EF protein	.	EFGC1_SOYBN^EFGC1_SOYBN^Q:732-1,H:477-721^74.29%ID^E:2e-123^RecName: Full=Elongation factor G-1, chloroplastic;^Eukaryota; Viridiplantae; Streptophyta; Embryophyta; Tracheophyta; Spermatophyta; Magnoliophyta; eudicotyledons; Gunneridae; Pentapetalae; rosids; fabids; Fabales; Fabaceae; Papilionoideae; Phaseoleae; Glycine; Soja	EFGC1_SOYBN^EFGC1_SOYBN^Q:1-244,H:477-721^74.29%ID^E:2e-123^RecName: Full=Elongation factor G-1, chloroplastic;^Eukaryota; Viridiplantae; Streptophyta; Embryophyta; Tracheophyta; Spermatophyta; Magnoliophyta; eudicotyledons; Gunneridae; Pentapetalae; rosids; fabids; Fabales; Fabaceae; Papilionoideae; Phaseoleae; Glycine; Soja	PF14492.3^EFG_II^Elongation Factor G, domain II^18-90^E:9.8e-25`PF03764.15^EFG_IV^Elongation factor G, domain IV^92-211^E:1.2e-38`PF00679.21^EFG_C^Elongation factor G C-terminus^214-244^E:2.6e-07	COG0480^Catalyzes the GTP-dependent ribosomal translocation step during translation elongation. During this step, the ribosome changes from the pre-translocational (PRE) to the post- translocational (POST) state as the newly formed A-site-bound peptidyl-tRNA and P-site-bound deacylated tRNA move to the P and E sites, respectively. Catalyzes the coordinated movement of the two tRNA molecules, the …	GO:0009507^cellular_component^chloroplast`GO:0005622^cellular_component^intracellular`GO:0005525^molecular_function^GTP binding`GO:0003924^molecular_function^GTPase activity`GO:0003746^molecular_function^translation elongation factor activity`GO:0032790^biological_process^ribosome disassembly	.
TRINITY_DN116531_c3_g1	14.07	7.22	7.15	9.48	12.67	3.69	8.81	8.39	0	0.63	1.32	0.65	0.44	2.14	4.43	2.33667	0	0	-4.9628	0	GDSL-like lipase/acylhydrolase	GDSL-like lipase/acylhydrolase	EXL2_ARATH^EXL2_ARATH^Q:877-230,H:156-372^47.93%ID^E:3e-72^RecName: Full=GDSL esterase/lipase EXL2;^Eukaryota; Viridiplantae; Streptophyta; Embryophyta; Tracheophyta; Spermatophyta; Magnoliophyta; eudicotyledons; Gunneridae; Pentapetalae; rosids; malvids; Brassicales; Brassicaceae; Camelineae; Arabidopsis`EXL2_ARATH^EXL2_ARATH^Q:1216-1079,H:102-147^54.35%ID^E:2e-08^RecName: Full=GDSL esterase/lip…	EXL2_ARATH^EXL2_ARATH^Q:1-218,H:161-379^47.49%ID^E:6e-75^RecName: Full=GDSL esterase/lipase EXL2;^Eukaryota; Viridiplantae; Streptophyta; Embryophyta; Tracheophyta; Spermatophyta; Magnoliophyta; eudicotyledons; Gunneridae; Pentapetalae; rosids; malvids; Brassicales; Brassicaceae; Camelineae; Arabidopsis	PF00657.19^Lipase_GDSL^GDSL-like Lipase/Acylhydrolase^32-209^E:9e-14	COG3240^GDSL esterase lipase	GO:0048046^cellular_component^apoplast`GO:0005618^cellular_component^cell wall`GO:0009507^cellular_component^chloroplast`GO:0009534^cellular_component^chloroplast thylakoid`GO:0016788^molecular_function^hydrolase activity, acting on ester bonds`GO:0016042^biological_process^lipid catabolic process	.
TRINITY_DN115100_c0_g6	6.08	9.28	6.53	7.29667	0	7.07	0	2.35667	0	0.81	0.7	0.503333	6.05	1.3	4.48	3.94333	0	0	-4.96172	0	transmembrane protein, putative	transmembrane protein, putative	.	.	.	.	.	.
TRINITY_DN114174_c0_g9	5.66	2.24	1.18	3.02667	4.71	1.79	9.26	5.25333	0.1	0.11	0	0.07	0.75	0.77	1.67	1.06333	0	0	-4.96099	0	NAD(P)H dehydrogenase B2	.	NDB2_ARATH^NDB2_ARATH^Q:1110-967,H:528-575^93.75%ID^E:1e-21^RecName: Full=External alternative NAD(P)H-ubiquinone oxidoreductase B2, mitochondrial;^Eukaryota; Viridiplantae; Streptophyta; Embryophyta; Tracheophyta; Spermatophyta; Magnoliophyta; eudicotyledons; Gunneridae; Pentapetalae; rosids; malvids; Brassicales; Brassicaceae; Camelineae; Arabidopsis	.	.	.	GO:0031304^cellular_component^intrinsic component of mitochondrial inner membrane`GO:0005759^cellular_component^mitochondrial matrix`GO:0005739^cellular_component^mitochondrion`GO:0005777^cellular_component^peroxisome`GO:0003954^molecular_function^NADH dehydrogenase activity`GO:0003959^molecular_function^NADPH dehydrogenase activity`GO:0071482^biological_process^cellular response to light stimulu…	.
TRINITY_DN130089_c1_g12	1.05	2.63	0.6	1.42667	0.71	1.62	0.19	0.84	0	0	0.12	0.04	0.06	0.15	0.05	0.0866667	0	0	-4.95533	0	UDP-glucosyltransferase family protein	UDP-glucosyltransferase family protein	UGT2_GARJA^UGT2_GARJA^Q:96-1535,H:1-481^58.73%ID^E:0^RecName: Full=7-deoxyloganetin glucosyltransferase;^Eukaryota; Viridiplantae; Streptophyta; Embryophyta; Tracheophyta; Spermatophyta; Magnoliophyta; eudicotyledons; Gunneridae; Pentapetalae; asterids; lamiids; Gentianales; Rubiaceae; Ixoroideae; Gardenieae; Gardenia	UGT2_GARJA^UGT2_GARJA^Q:1-480,H:1-481^58.73%ID^E:0^RecName: Full=7-deoxyloganetin glucosyltransferase;^Eukaryota; Viridiplantae; Streptophyta; Embryophyta; Tracheophyta; Spermatophyta; Magnoliophyta; eudicotyledons; Gunneridae; Pentapetalae; asterids; lamiids; Gentianales; Rubiaceae; Ixoroideae; Gardenieae; Gardenia	PF00201.15^UDPGT^UDP-glucoronosyl and UDP-glucosyl transferase^270-443^E:8.6e-26	.	GO:0035251^molecular_function^UDP-glucosyltransferase activity`GO:1900994^biological_process^(-)-secologanin biosynthetic process	.
TRINITY_DN112092_c1_g47	91.69	76.25	80.26	82.7333	0	0	0	0	0	0	0	0	0	0	0	0	-4.99457	0	-4.95508	0	hypothetical protein	hypothetical protein	RR31_SPIOL^RR31_SPIOL^Q:124-210,H:53-81^93.1%ID^E:2e-11^RecName: Full=30S ribosomal protein S31, chloroplastic;^Eukaryota; Viridiplantae; Streptophyta; Embryophyta; Tracheophyta; Spermatophyta; Magnoliophyta; eudicotyledons; Gunneridae; Pentapetalae; Caryophyllales; Amaranthaceae; Chenopodioideae; Anserineae; Spinacia	.	.	.	GO:0009408^biological_process^response to heat	.
TRINITY_DN127558_c0_g21	24.59	8.09	25.8	19.4933	0.75	4.19	11.57	5.50333	0	0	0.84	0.28	1.7	3.5	0	1.73333	0	0	-4.95289	0	1,4-dihydroxy-2-naphthoyl-CoA synthase	1,4-dihydroxy-2-naphthoyl-CoA synthase	MENB_ARATH^MENB_ARATH^Q:1-315,H:182-286^96.19%ID^E:9e-69^RecName: Full=1,4-dihydroxy-2-naphthoyl-CoA synthase, peroxisomal;^Eukaryota; Viridiplantae; Streptophyta; Embryophyta; Tracheophyta; Spermatophyta; Magnoliophyta; eudicotyledons; Gunneridae; Pentapetalae; rosids; malvids; Brassicales; Brassicaceae; Camelineae; Arabidopsis	MENB_ARATH^MENB_ARATH^Q:1-105,H:182-286^96.19%ID^E:8e-69^RecName: Full=1,4-dihydroxy-2-naphthoyl-CoA synthase, peroxisomal;^Eukaryota; Viridiplantae; Streptophyta; Embryophyta; Tracheophyta; Spermatophyta; Magnoliophyta; eudicotyledons; Gunneridae; Pentapetalae; rosids; malvids; Brassicales; Brassicaceae; Camelineae; Arabidopsis	PF00378.17^ECH_1^Enoyl-CoA hydratase/isomerase^1-104^E:5.8e-34	COG0447^Naphthoate synthase	GO:0005777^cellular_component^peroxisome`GO:0008935^molecular_function^1,4-dihydroxy-2-naphthoyl-CoA synthase activity`GO:0016853^molecular_function^isomerase activity`GO:0009234^biological_process^menaquinone biosynthetic process`GO:0042372^biological_process^phylloquinone biosynthetic process	GO:0003824^molecular_function^catalytic activity`GO:0008152^biological_process^metabolic process`GO:0016836^molecular_function^hydro-lyase activity
TRINITY_DN111537_c0_g3	5.56	3.92	5.06	4.84667	3.79	1.72	14.88	6.79667	0	0.19	0.62	0.27	0.1	0.17	0	0.09	0	0	-4.95272	-5.08581	hypothetical protein	hypothetical protein	TDL1_ARATH^TDL1_ARATH^Q:385-119,H:80-169^47.25%ID^E:2e-22^RecName: Full=TPD1 protein homolog 1 {ECO:0000305};^Eukaryota; Viridiplantae; Streptophyta; Embryophyta; Tracheophyta; Spermatophyta; Magnoliophyta; eudicotyledons; Gunneridae; Pentapetalae; rosids; malvids; Brassicales; Brassicaceae; Camelineae; Arabidopsis	.	.	ENOG410YPRQ^NA	.	.
TRINITY_DN124752_c4_g4	6.61	7.18	5.5	6.43	3.38	9.02	3.9	5.43333	0	0	0	0	0	0.5	0.5	0.333333	0	0	-4.95212	0	GDSL-like lipase/acylhydrolase	GDSL-like lipase/acylhydrolase	GDL15_ARATH^GDL15_ARATH^Q:376-23,H:238-362^42.86%ID^E:7e-26^RecName: Full=GDSL esterase/lipase At1g29670;^Eukaryota; Viridiplantae; Streptophyta; Embryophyta; Tracheophyta; Spermatophyta; Magnoliophyta; eudicotyledons; Gunneridae; Pentapetalae; rosids; malvids; Brassicales; Brassicaceae; Camelineae; Arabidopsis	GDL15_ARATH^GDL15_ARATH^Q:2-119,H:238-362^42.86%ID^E:7e-26^RecName: Full=GDSL esterase/lipase At1g29670;^Eukaryota; Viridiplantae; Streptophyta; Embryophyta; Tracheophyta; Spermatophyta; Magnoliophyta; eudicotyledons; Gunneridae; Pentapetalae; rosids; malvids; Brassicales; Brassicaceae; Camelineae; Arabidopsis	.	ENOG410YD3P^GDSL-motif lipase hydrolase family protein	GO:0005576^cellular_component^extracellular region`GO:0016788^molecular_function^hydrolase activity, acting on ester bonds`GO:0016042^biological_process^lipid catabolic process	.
TRINITY_DN127563_c1_g6	81.64	63.47	50.49	65.2	87.64	28.14	88.52	68.1	0.37	1.72	13.25	5.11333	5.05	6.81	15.2	9.02	0	0	-4.9376	-2.98775	myb transcription factor	myb transcription factor	AS1_ARATH^AS1_ARATH^Q:1-339,H:82-202^59.02%ID^E:3e-34^RecName: Full=Transcription factor AS1;^Eukaryota; Viridiplantae; Streptophyta; Embryophyta; Tracheophyta; Spermatophyta; Magnoliophyta; eudicotyledons; Gunneridae; Pentapetalae; rosids; malvids; Brassicales; Brassicaceae; Camelineae; Arabidopsis	AS1_ARATH^AS1_ARATH^Q:1-113,H:82-202^59.02%ID^E:3e-34^RecName: Full=Transcription factor AS1;^Eukaryota; Viridiplantae; Streptophyta; Embryophyta; Tracheophyta; Spermatophyta; Magnoliophyta; eudicotyledons; Gunneridae; Pentapetalae; rosids; malvids; Brassicales; Brassicaceae; Camelineae; Arabidopsis	.	COG5147^Myblike DNAbinding domain containing protein	GO:0000793^cellular_component^condensed chromosome`GO:0005730^cellular_component^nucleolus`GO:0005634^cellular_component^nucleus`GO:0003677^molecular_function^DNA binding`GO:0042803^molecular_function^protein homodimerization activity`GO:0003700^molecular_function^transcription factor activity, sequence-specific DNA binding`GO:0008356^biological_process^asymmetric cell division`GO:0042742^biologi…	.
TRINITY_DN127349_c0_g14	38.7	34.62	26.56	33.2933	65.03	4.59	0	23.2067	0	24.7	0	8.23333	7.45	10.68	3.2	7.11	0	0	-4.9373	0	DELLA domain GRAS family transcription factor GAI	DELLA domain GRAS family transcription factor GAI	GAI_SOLLC^GAI_SOLLC^Q:19-309,H:479-575^86.6%ID^E:2e-54^RecName: Full=DELLA protein GAI;^Eukaryota; Viridiplantae; Streptophyta; Embryophyta; Tracheophyta; Spermatophyta; Magnoliophyta; eudicotyledons; Gunneridae; Pentapetalae; asterids; lamiids; Solanales; Solanaceae; Solanoideae; Solaneae; Solanum; Lycopersicon	GAI_SOLLC^GAI_SOLLC^Q:7-103,H:479-575^86.6%ID^E:1e-54^RecName: Full=DELLA protein GAI;^Eukaryota; Viridiplantae; Streptophyta; Embryophyta; Tracheophyta; Spermatophyta; Magnoliophyta; eudicotyledons; Gunneridae; Pentapetalae; asterids; lamiids; Solanales; Solanaceae; Solanoideae; Solaneae; Solanum; Lycopersicon	PF03514.11^GRAS^GRAS domain family^7-102^E:5.6e-35	ENOG410YBFY^DELLA protein	GO:0005634^cellular_component^nucleus`GO:0000989^molecular_function^transcription factor activity, transcription factor binding`GO:0009740^biological_process^gibberellic acid mediated signaling pathway`GO:0006355^biological_process^regulation of transcription, DNA-templated`GO:0006351^biological_process^transcription, DNA-templated	.
TRINITY_DN122584_c0_g10	3.19	4.59	3.02	3.6	2.42	0.26	3.86	2.18	0	0	0	0	0.3	0.55	0	0.283333	0	0	-4.93533	0	hypothetical protein	.	.	.	.	.	.	.
TRINITY_DN119312_c1_g37	426.76	443.65	276.46	382.29	103.5	51.52	109.38	88.1333	20.7	3.44	19.72	14.62	25.67	7.43	43.54	25.5467	-2.32395	0	-4.93435	0	light-harvesting complex I chlorophyll A/B-binding protein	.	CB21_CUCSA^CB21_CUCSA^Q:248-3,H:76-157^98.78%ID^E:7e-53^RecName: Full=Chlorophyll a-b binding protein of LHCII type I, chloroplastic;^Eukaryota; Viridiplantae; Streptophyta; Embryophyta; Tracheophyta; Spermatophyta; Magnoliophyta; eudicotyledons; Gunneridae; Pentapetalae; rosids; fabids; Cucurbitales; Cucurbitaceae; Benincaseae; Cucumis	.	.	.	.	.
TRINITY_DN125788_c0_g5	20.2	16.11	26.46	20.9233	8	1.59	3.43	4.34	0.48	0.56	0.59	0.543333	1.6	2.58	3.67	2.61667	0	0	-4.93169	0	flavonol synthase/flavanone 3-hydroxylase	.	FLS_MALDO^FLS_MALDO^Q:265-2,H:1-88^56.82%ID^E:4e-27^RecName: Full=Flavonol synthase/flavanone 3-hydroxylase;^Eukaryota; Viridiplantae; Streptophyta; Embryophyta; Tracheophyta; Spermatophyta; Magnoliophyta; eudicotyledons; Gunneridae; Pentapetalae; rosids; fabids; Rosales; Rosaceae; Maloideae; Maleae; Malus	.	.	.	GO:0005737^cellular_component^cytoplasm`GO:0045431^molecular_function^flavonol synthase activity`GO:0005506^molecular_function^iron ion binding`GO:0031418^molecular_function^L-ascorbic acid binding`GO:0045486^molecular_function^naringenin 3-dioxygenase activity	.
TRINITY_DN120273_c2_g5	81.26	79.15	94.29	84.9	23.92	22.6	133.55	60.0233	1.36	1.43	17.65	6.81333	2.82	0.78	1.79	1.79667	0	0	-4.93166	-4.75844	GASA/GAST/Snakin	.	GAST1_SOLLC^GAST1_SOLLC^Q:1125-1301,H:42-100^72.88%ID^E:1e-22^RecName: Full=Protein GAST1;^Eukaryota; Viridiplantae; Streptophyta; Embryophyta; Tracheophyta; Spermatophyta; Magnoliophyta; eudicotyledons; Gunneridae; Pentapetalae; asterids; lamiids; Solanales; Solanaceae; Solanoideae; Solaneae; Solanum; Lycopersicon	GAST1_SOLLC^GAST1_SOLLC^Q:50-108,H:42-100^72.88%ID^E:2e-25^RecName: Full=Protein GAST1;^Eukaryota; Viridiplantae; Streptophyta; Embryophyta; Tracheophyta; Spermatophyta; Magnoliophyta; eudicotyledons; Gunneridae; Pentapetalae; asterids; lamiids; Solanales; Solanaceae; Solanoideae; Solaneae; Solanum; Lycopersicon	PF02704.11^GASA^Gibberellin regulated protein^61-108^E:2.3e-16	.	GO:0005576^cellular_component^extracellular region	.
TRINITY_DN123092_c3_g4	10.43	11.79	16.92	13.0467	8.91	3.69	7.52	6.70667	0	0.42	3.24	1.22	0.98	3.73	0.32	1.67667	0	0	-4.93037	0	beta-galactosidase	beta-galactosidase	BGAL3_ARATH^BGAL3_ARATH^Q:1-234,H:773-850^79.49%ID^E:1e-36^RecName: Full=Beta-galactosidase 3;^Eukaryota; Viridiplantae; Streptophyta; Embryophyta; Tracheophyta; Spermatophyta; Magnoliophyta; eudicotyledons; Gunneridae; Pentapetalae; rosids; malvids; Brassicales; Brassicaceae; Camelineae; Arabidopsis	.	.	COG1874^beta-galactosidase	GO:0048046^cellular_component^apoplast`GO:0005618^cellular_component^cell wall`GO:0004565^molecular_function^beta-galactosidase activity`GO:0030246^molecular_function^carbohydrate binding`GO:0005975^biological_process^carbohydrate metabolic process	.
TRINITY_DN112947_c0_g1	1.03	1.84	4.65	2.50667	0.97	1.01	1.94	1.30667	0	0	0.56	0.186667	0.65	0.06	0.6	0.436667	0	0	-4.92738	0	CAP, cysteine-rich secretory protein, antigen 5	CAP, cysteine-rich secretory protein, antigen 5	PR1_MEDTR^PR1_MEDTR^Q:1021-611,H:40-173^57.25%ID^E:5e-48^RecName: Full=Pathogenesis-related protein PR-1;^Eukaryota; Viridiplantae; Streptophyta; Embryophyta; Tracheophyta; Spermatophyta; Magnoliophyta; eudicotyledons; Gunneridae; Pentapetalae; rosids; fabids; Fabales; Fabaceae; Papilionoideae; Trifolieae; Medicago	PR1_MEDTR^PR1_MEDTR^Q:69-205,H:40-173^57.25%ID^E:2e-51^RecName: Full=Pathogenesis-related protein PR-1;^Eukaryota; Viridiplantae; Streptophyta; Embryophyta; Tracheophyta; Spermatophyta; Magnoliophyta; eudicotyledons; Gunneridae; Pentapetalae; rosids; fabids; Fabales; Fabaceae; Papilionoideae; Trifolieae; Medicago	PF00188.23^CAP^Cysteine-rich secretory protein family^73-193^E:7e-23	.	.	.
TRINITY_DN115385_c2_g1	15.53	51.86	15.19	27.5267	69.83	59.1	104.91	77.9467	21.01	0	0	7.00333	0.4	22.67	0.69	7.92	0	0	-4.92713	-5.19835	6.S ribosomal protein L37a-2	.	RL373_ARATH^RL373_ARATH^Q:227-3,H:1-75^93.33%ID^E:4e-43^RecName: Full=60S ribosomal protein L37-3;^Eukaryota; Viridiplantae; Streptophyta; Embryophyta; Tracheophyta; Spermatophyta; Magnoliophyta; eudicotyledons; Gunneridae; Pentapetalae; rosids; malvids; Brassicales; Brassicaceae; Camelineae; Arabidopsis	.	.	COG2126^Binds to the 23S rRNA (By similarity)	GO:0005840^cellular_component^ribosome`GO:0046872^molecular_function^metal ion binding`GO:0003735^molecular_function^structural constituent of ribosome`GO:0006412^biological_process^translation	.
TRINITY_DN116785_c1_g18	140.55	244.27	49.06	144.627	23.52	5.3	284.25	104.357	0	0	4.72	1.57333	0	9.12	0	3.04	0	0	-4.92551	0	.	.	.	.	.	.	.	.
TRINITY_DN130023_c2_g38	34.81	32.8	48.63	38.7467	5.82	12.52	56.91	25.0833	1.1	0	4.94	2.01333	0.71	0	1.11	0.606667	0	0	-4.92019	0	polygalacturonase plant-like protein	polygalacturonase plant-like protein	PGLR4_ARATH^PGLR4_ARATH^Q:278-3,H:316-409^52.13%ID^E:6e-21^RecName: Full=Polygalacturonase At1g48100;^Eukaryota; Viridiplantae; Streptophyta; Embryophyta; Tracheophyta; Spermatophyta; Magnoliophyta; eudicotyledons; Gunneridae; Pentapetalae; rosids; malvids; Brassicales; Brassicaceae; Camelineae; Arabidopsis	PGLR4_ARATH^PGLR4_ARATH^Q:3-111,H:299-409^54.95%ID^E:2e-35^RecName: Full=Polygalacturonase At1g48100;^Eukaryota; Viridiplantae; Streptophyta; Embryophyta; Tracheophyta; Spermatophyta; Magnoliophyta; eudicotyledons; Gunneridae; Pentapetalae; rosids; malvids; Brassicales; Brassicaceae; Camelineae; Arabidopsis	PF00295.14^Glyco_hydro_28^Glycosyl hydrolases family 28^2-105^E:8.7e-35	COG5434^Glycoside hydrolase family 28	GO:0005618^cellular_component^cell wall`GO:0005576^cellular_component^extracellular region`GO:0004650^molecular_function^polygalacturonase activity`GO:0005975^biological_process^carbohydrate metabolic process`GO:0071555^biological_process^cell wall organization`GO:0009835^biological_process^fruit ripening	GO:0004650^molecular_function^polygalacturonase activity`GO:0005975^biological_process^carbohydrate metabolic process
TRINITY_DN108896_c3_g15	4958.89	4521.31	5082.22	4854.14	1716.09	1190.9	4655.29	2520.76	96.89	77.45	605.05	259.797	97.56	316.83	218.9	211.097	0	0	-4.91943	-3.68432	ribulose bisphosphate carboxylase small chain	.	RBS3_PEA^RBS3_PEA^Q:230-3,H:89-164^85.53%ID^E:1e-44^RecName: Full=Ribulose bisphosphate carboxylase small chain 3A, chloroplastic;^Eukaryota; Viridiplantae; Streptophyta; Embryophyta; Tracheophyta; Spermatophyta; Magnoliophyta; eudicotyledons; Gunneridae; Pentapetalae; rosids; fabids; Fabales; Fabaceae; Papilionoideae; Fabeae; Pisum	.	.	.	GO:0009507^cellular_component^chloroplast`GO:0004497^molecular_function^monooxygenase activity`GO:0016984^molecular_function^ribulose-bisphosphate carboxylase activity`GO:0009853^biological_process^photorespiration`GO:0019253^biological_process^reductive pentose-phosphate cycle	.
TRINITY_DN118304_c0_g1	30.33	18.33	21.4	23.3533	8.06	11.45	22.14	13.8833	0	0.67	6.6	2.42333	0.85	1.39	1.12	1.12	0	0	-4.91402	0	caffeic acid O-methyltransferase	caffeic acid O-methyltransferase	.	.	.	.	GO:0047763^molecular_function^caffeate O-methyltransferase activity`GO:0009809^biological_process^lignin biosynthetic process	GO:0046983^molecular_function^protein dimerization activity`GO:0008171^molecular_function^O-methyltransferase activity
TRINITY_DN1454_c0_g2	3.16	0.32	133	45.4933	0	0	0	0	0	0	0	0	0	0	0	0	0	0	-4.91266	0	.	.	.	.	.	.	.	.
TRINITY_DN122686_c0_g1	7.5	11.67	10.66	9.94333	6.09	1.67	11.87	6.54333	0.13	0.65	0.45	0.41	0.42	0.6	0.39	0.47	0	0	-4.91236	0	nucleic acid-binding protein	.	.	.	.	.	.	.
TRINITY_DN129261_c4_g6	50.48	27.2	33.85	37.1767	9.03	6.25	69.76	28.3467	2.26	1.17	0	1.14333	1.01	1.06	6.05	2.70667	0	0	-4.91165	0	glycoside hydrolase family 1 protein	glycoside hydrolase family 1 protein	BGL01_ORYSJ^BGL01_ORYSJ^Q:4-291,H:420-515^73.96%ID^E:2e-47^RecName: Full=Beta-glucosidase 1;^Eukaryota; Viridiplantae; Streptophyta; Embryophyta; Tracheophyta; Spermatophyta; Magnoliophyta; Liliopsida; Poales; Poaceae; BOP clade; Oryzoideae; Oryzeae; Oryzinae; Oryza	.	.	COG2723^beta-glucosidase	.	.
TRINITY_DN119048_c1_g7	0.77	2.81	163.23	55.6033	0	51.81	66.29	39.3667	0	0.43	0	0.143333	114.72	74.26	0.82	63.2667	0	6.14622	-4.90804	0	.	.	.	.	.	.	.	.
TRINITY_DN116834_c3_g13	0	134.05	335.27	156.44	0	0	0	0	0	0	0	0	0	0	0	0	0	0	-4.90753	0	ribosomal protein L7Ae/L3.e/S12e/Gadd45 family protein	.	RL30_LUPLU^RL30_LUPLU^Q:231-64,H:57-112^98.21%ID^E:2e-34^RecName: Full=60S ribosomal protein L30;^Eukaryota; Viridiplantae; Streptophyta; Embryophyta; Tracheophyta; Spermatophyta; Magnoliophyta; eudicotyledons; Gunneridae; Pentapetalae; rosids; fabids; Fabales; Fabaceae; Papilionoideae; Genisteae; Lupinus	.	.	.	GO:0005840^cellular_component^ribosome`GO:0003735^molecular_function^structural constituent of ribosome`GO:0006412^biological_process^translation	.
TRINITY_DN237296_c0_g1	1.18	6.78	6.43	4.79667	0.3	8.86	1.93	3.69667	0	0	0	0	0	2.75	8.14	3.63	0	0	-4.90357	0	.	.	.	.	.	.	.	.
TRINITY_DN127778_c0_g1	2.67	3.9	3.91	3.49333	2.15	0.86	5.87	2.96	0.08	0.03	0.18	0.0966667	0.1	0.34	1.24	0.56	0	0	-4.90198	0	subtilisin-like serine protease	subtilisin-like serine protease	SBT33_ARATH^SBT33_ARATH^Q:163-1260,H:26-391^55.28%ID^E:0^RecName: Full=Subtilisin-like protease SBT3.3 {ECO:0000303|PubMed:16193095};^Eukaryota; Viridiplantae; Streptophyta; Embryophyta; Tracheophyta; Spermatophyta; Magnoliophyta; eudicotyledons; Gunneridae; Pentapetalae; rosids; malvids; Brassicales; Brassicaceae; Camelineae; Arabidopsis`SBT33_ARATH^SBT33_ARATH^Q:1338-2423,H:404-767^48.91%ID^E:0…	SBT38_ARATH^SBT38_ARATH^Q:3-353,H:414-765^49.58%ID^E:5e-108^RecName: Full=Subtilisin-like protease SBT3.8 {ECO:0000303|PubMed:16193095};^Eukaryota; Viridiplantae; Streptophyta; Embryophyta; Tracheophyta; Spermatophyta; Magnoliophyta; eudicotyledons; Gunneridae; Pentapetalae; rosids; malvids; Brassicales; Brassicaceae; Camelineae; Arabidopsis	PF00082.19^Peptidase_S8^Subtilase family^90-188^E:6.5e-24	COG1404^peptidase (S8 and S53, subtilisin, kexin, sedolisin	GO:0004252^molecular_function^serine-type endopeptidase activity	GO:0004252^molecular_function^serine-type endopeptidase activity`GO:0006508^biological_process^proteolysis
TRINITY_DN123255_c1_g9	351.9	229.34	121.06	234.1	130.59	5.52	289.76	141.957	0.88	7.8	67.9	25.5267	1.17	55.07	1.71	19.3167	0	0	-4.90187	0	5.S ribosomal protein L11P	.	.	.	.	.	GO:0009507^cellular_component^chloroplast`GO:0009941^cellular_component^chloroplast envelope`GO:0009570^cellular_component^chloroplast stroma`GO:0022626^cellular_component^cytosolic ribosome`GO:0016020^cellular_component^membrane`GO:0005762^cellular_component^mitochondrial large ribosomal subunit`GO:0019843^molecular_function^rRNA binding`GO:0003735^molecular_function^structural constituent of ri…	.
TRINITY_DN114505_c0_g1	4.17	3.22	14.08	7.15667	0	3.92	0	1.30667	0.93	0	0	0.31	5.49	2.86	0	2.78333	0	0	-4.90172	0	.	.	.	.	.	.	.	.
TRINITY_DN124331_c0_g11	249.27	92.43	173.4	171.7	31.98	157.96	198.8	129.58	0	5.03	13.99	6.34	11.3	21.15	9.98	14.1433	0	0	-4.90153	0	Serine/Threonine kinase, plant-type protein, putative	Serine/Threonine kinase, plant-type protein, putative	.	.	.	.	GO:0005576^cellular_component^extracellular region	.
TRINITY_DN117013_c3_g4	4.25	8.66	17.54	10.15	3.16	6.05	3.25	4.15333	0	0.26	0.6	0.286667	0.85	1.12	2.07	1.34667	0	0	-4.90117	0	light-harvesting complex I chlorophyll A/B-binding protein	.	.	.	.	.	GO:0009535^cellular_component^chloroplast thylakoid membrane`GO:0016021^cellular_component^integral component of membrane`GO:0009522^cellular_component^photosystem I`GO:0009523^cellular_component^photosystem II`GO:0016168^molecular_function^chlorophyll binding`GO:0046872^molecular_function^metal ion binding`GO:0009765^biological_process^photosynthesis, light harvesting`GO:0018298^biological_proce…	.
TRINITY_DN116115_c4_g8	347.64	93.47	270.84	237.317	0.34	26.67	0.3	9.10333	46.79	35.29	0	27.36	20.31	15.02	21.5	18.9433	0	0	-4.89957	0	oxygen-evolving enhancer protein 2-1	.	PSBP_PEA^PSBP_PEA^Q:206-81,H:1-42^83.33%ID^E:4e-18^RecName: Full=Oxygen-evolving enhancer protein 2, chloroplastic;^Eukaryota; Viridiplantae; Streptophyta; Embryophyta; Tracheophyta; Spermatophyta; Magnoliophyta; eudicotyledons; Gunneridae; Pentapetalae; rosids; fabids; Fabales; Fabaceae; Papilionoideae; Fabeae; Pisum	.	.	.	GO:0009535^cellular_component^chloroplast thylakoid membrane`GO:0019898^cellular_component^extrinsic component of membrane`GO:0009654^cellular_component^photosystem II oxygen evolving complex`GO:0005509^molecular_function^calcium ion binding`GO:0015979^biological_process^photosynthesis	.
TRINITY_DN101393_c1_g5	40.32	16.06	25.73	27.37	11.94	6.9	20.22	13.02	0	1.08	5.16	2.08	0.42	1.77	3.31	1.83333	0	0	-4.89742	0	enoyl-(acyl carrier) reductase	enoyl-(acyl carrier) reductase	TRNH_DATST^TRNH_DATST^Q:259-447,H:10-72^69.84%ID^E:2e-24^RecName: Full=Tropinone reductase homolog;^Eukaryota; Viridiplantae; Streptophyta; Embryophyta; Tracheophyta; Spermatophyta; Magnoliophyta; eudicotyledons; Gunneridae; Pentapetalae; asterids; lamiids; Solanales; Solanaceae; Solanoideae; Datureae; Datura	.	.	.	GO:0050356^molecular_function^tropine dehydrogenase activity`GO:0009710^biological_process^tropane alkaloid biosynthetic process	.
TRINITY_DN110630_c0_g2	17.07	7.42	6.56	10.35	5.4	3.22	19.91	9.51	0	0.79	2.79	1.19333	0.53	0.53	1.08	0.713333	0	0	-4.89367	0	homeodomain transcription factor superfamily protein, putative	homeodomain transcription factor superfamily protein, putative	.	.	.	.	.	.
TRINITY_DN98497_c0_g10	28.55	9.58	40.15	26.0933	31.32	12.91	8.07	17.4333	0	0	0	0	0	0	0	0	0	0	-4.89214	-4.31373	u6 snRNA-associated-like-Smprotein	.	LSM2_ARATH^LSM2_ARATH^Q:173-3,H:1-57^96.49%ID^E:8e-33^RecName: Full=Sm-like protein LSM2 {ECO:0000305};^Eukaryota; Viridiplantae; Streptophyta; Embryophyta; Tracheophyta; Spermatophyta; Magnoliophyta; eudicotyledons; Gunneridae; Pentapetalae; rosids; malvids; Brassicales; Brassicaceae; Camelineae; Arabidopsis	.	.	COG1958^small nuclear ribonucleoprotein	GO:0005681^cellular_component^spliceosomal complex`GO:0003723^molecular_function^RNA binding`GO:0006397^biological_process^mRNA processing`GO:0008380^biological_process^RNA splicing	.
TRINITY_DN116534_c1_g12	43.22	51.47	107.53	67.4067	92.01	21.38	0	37.7967	0	4.8	35.47	13.4233	9.31	0	18.59	9.3	0	0	-4.88954	0	carnitine/acylcarnitine carrier-like protein	carnitine/acylcarnitine carrier-like protein	MCAT_ARATH^MCAT_ARATH^Q:341-3,H:1-113^78.76%ID^E:2e-55^RecName: Full=Mitochondrial carnitine/acylcarnitine carrier-like protein;^Eukaryota; Viridiplantae; Streptophyta; Embryophyta; Tracheophyta; Spermatophyta; Magnoliophyta; eudicotyledons; Gunneridae; Pentapetalae; rosids; malvids; Brassicales; Brassicaceae; Camelineae; Arabidopsis`MCAT_ARATH^MCAT_ARATH^Q:320-90,H:217-289^38.96%ID^E:6e-07^RecNa…	MCAT_ARATH^MCAT_ARATH^Q:1-113,H:1-113^78.76%ID^E:1e-56^RecName: Full=Mitochondrial carnitine/acylcarnitine carrier-like protein;^Eukaryota; Viridiplantae; Streptophyta; Embryophyta; Tracheophyta; Spermatophyta; Magnoliophyta; eudicotyledons; Gunneridae; Pentapetalae; rosids; malvids; Brassicales; Brassicaceae; Camelineae; Arabidopsis`MCAT_ARATH^MCAT_ARATH^Q:8-84,H:217-289^38.96%ID^E:1e-07^RecName…	PF00153.24^Mito_carr^Mitochondrial carrier protein^4-94^E:3.9e-18	ENOG410XS86^Solute carrier family 25	GO:0016021^cellular_component^integral component of membrane`GO:0005743^cellular_component^mitochondrial inner membrane`GO:0005739^cellular_component^mitochondrion`GO:0015181^molecular_function^arginine transmembrane transporter activity`GO:0005290^molecular_function^L-histidine transmembrane transporter activity`GO:0015189^molecular_function^L-lysine transmembrane transporter activity`GO:0000064…	.
TRINITY_DN104995_c0_g1	381.62	468.61	436.47	428.9	0.43	0.83	0.53	0.596667	175.94	0	392.48	189.473	73.71	1.01	0.89	25.2033	-9.50336	0	-4.8895	0	ubiquitin family protein	ubiquitin family protein	.	.	PF00240.20^ubiquitin^Ubiquitin family^8-44^E:0.00015`PF14560.3^Ubiquitin_2^Ubiquitin-like domain^19-56^E:0.017	.	.	.
TRINITY_DN109601_c1_g3	7.69	11.4	13.65	10.9133	9.81	4.13	19.34	11.0933	0	0	3.29	1.09667	0	0	4.57	1.52333	0	0	-4.8891	0	Pmr5/Cas1p GDSL/SGNH-like acyl-esterase family protein	Pmr5/Cas1p GDSL/SGNH-like acyl-esterase family protein	.	.	.	.	GO:0005794^cellular_component^Golgi apparatus`GO:0016021^cellular_component^integral component of membrane`GO:0016413^molecular_function^O-acetyltransferase activity`GO:0071554^biological_process^cell wall organization or biogenesis	.
TRINITY_DN92604_c0_g13	20.69	88.8	89.75	66.4133	0	22.09	0	7.36333	8.26	0	0	2.75333	0	0	0	0	0	0	-4.88859	0	triosephosphate isomerase	.	TPIC_FRAAN^TPIC_FRAAN^Q:1-255,H:3-89^55.32%ID^E:5e-18^RecName: Full=Triosephosphate isomerase, chloroplastic;^Eukaryota; Viridiplantae; Streptophyta; Embryophyta; Tracheophyta; Spermatophyta; Magnoliophyta; eudicotyledons; Gunneridae; Pentapetalae; rosids; fabids; Rosales; Rosaceae; Rosoideae; Potentilleae; Fragariinae; Fragaria	.	.	.	.	.
TRINITY_DN123710_c0_g4	10.17	4.02	11.03	8.40667	0.98	3.76	7.05	3.93	0.21	0.31	0	0.173333	0	0.34	0	0.113333	0	0	-4.88698	-4.09378	Kunitz type trypsin inhibitor / Alpha-fucosidase	Kunitz type trypsin inhibitor / Alpha-fucosidase	PIP22_PEA^PIP22_PEA^Q:236-3,H:37-114^89.74%ID^E:4e-32^RecName: Full=Kunitz-type trypsin inhibitor-like 2 protein;^Eukaryota; Viridiplantae; Streptophyta; Embryophyta; Tracheophyta; Spermatophyta; Magnoliophyta; eudicotyledons; Gunneridae; Pentapetalae; rosids; fabids; Fabales; Fabaceae; Papilionoideae; Fabeae; Pisum	.	.	.	.	.
TRINITY_DN131110_c3_g47	26.14	26.73	27.1	26.6567	2.46	15.27	20.05	12.5933	0.63	0.41	2.13	1.05667	2.02	8.6	4.3	4.97333	0	0	-4.88224	0	methyltransferase type 11	.	.	.	.	.	.	.
TRINITY_DN125193_c0_g4	5.25	7.4	10.85	7.83333	5.42	2.78	5.87	4.69	0	0	0	0	3.15	1.86	1.26	2.09	0	0	-4.88189	0	inactive shikimate kinase-like protein	inactive shikimate kinase-like protein	.	.	.	.	GO:0009507^cellular_component^chloroplast`GO:0000287^molecular_function^magnesium ion binding	.
TRINITY_DN128625_c0_g49	54.41	37.35	130.97	74.2433	43.35	0	0	14.45	0	0	0	0	9.54	64.04	65.41	46.33	0	3.69453	-4.88154	0	hypothetical protein	alpha/beta hydrolase family protein	.	.	.	.	GO:0000123^cellular_component^histone acetyltransferase complex`GO:0005634^cellular_component^nucleus`GO:0043984^biological_process^histone H4-K16 acetylation`GO:0043981^biological_process^histone H4-K5 acetylation`GO:0043982^biological_process^histone H4-K8 acetylation	.
TRINITY_DN120564_c0_g8	103.74	44.75	94.72	81.07	38.96	30.92	76.74	48.8733	0.49	3.17	12.8	5.48667	1.88	6.15	17.08	8.37	0	0	-4.87864	-2.98522	enoyl-(acyl carrier) reductase	.	TRN1_DATST^TRN1_DATST^Q:490-161,H:157-266^60%ID^E:2e-37^RecName: Full=Tropinone reductase 1 {ECO:0000303|PubMed:8415746};^Eukaryota; Viridiplantae; Streptophyta; Embryophyta; Tracheophyta; Spermatophyta; Magnoliophyta; eudicotyledons; Gunneridae; Pentapetalae; asterids; lamiids; Solanales; Solanaceae; Solanoideae; Datureae; Datura	TRN1_DATST^TRN1_DATST^Q:1-112,H:157-268^60.71%ID^E:6e-40^RecName: Full=Tropinone reductase 1 {ECO:0000303|PubMed:8415746};^Eukaryota; Viridiplantae; Streptophyta; Embryophyta; Tracheophyta; Spermatophyta; Magnoliophyta; eudicotyledons; Gunneridae; Pentapetalae; asterids; lamiids; Solanales; Solanaceae; Solanoideae; Datureae; Datura	PF13561.3^adh_short_C2^Enoyl-(Acyl carrier protein) reductase^1-112^E:2.3e-30`PF00106.22^adh_short^short chain dehydrogenase^1-54^E:5.9e-14	.	.	.
TRINITY_DN88615_c0_g1	8.38	2.72	7.56	6.22	0.14	8.32	0	2.82	0	0	3	1	8.03	0	0	2.67667	0	0	-4.87703	0	phloem filament protein PP1	phloem filament protein PP1	CYT5_ARATH^CYT5_ARATH^Q:270-560,H:24-117^59.18%ID^E:6e-31^RecName: Full=Cysteine proteinase inhibitor 5;^Eukaryota; Viridiplantae; Streptophyta; Embryophyta; Tracheophyta; Spermatophyta; Magnoliophyta; eudicotyledons; Gunneridae; Pentapetalae; rosids; malvids; Brassicales; Brassicaceae; Camelineae; Arabidopsis	.	.	.	GO:0005618^cellular_component^cell wall`GO:0005576^cellular_component^extracellular region`GO:0004869^molecular_function^cysteine-type endopeptidase inhibitor activity`GO:0006952^biological_process^defense response	GO:0004869^molecular_function^cysteine-type endopeptidase inhibitor activity
TRINITY_DN124036_c1_g5	1056.08	518.62	841.64	805.447	232.44	345.17	1711.6	763.07	11.91	5.9	157.95	58.5867	30.45	19.01	35.71	28.39	0	0	-4.87251	0	auxin-binding protein ABP19a	.	.	.	.	.	.	.
TRINITY_DN29834_c0_g2	0.94	0.33	1.29	0.853333	0.16	0.16	0.83	0.383333	0	0	0	0	0	0	0	0	0	0	-4.8722	0	hypothetical protein	.	KANL3_DANRE^KANL3_DANRE^Q:1582-1235,H:337-452^37.29%ID^E:2e-15^RecName: Full=KAT8 regulatory NSL complex subunit 3;^Eukaryota; Metazoa; Chordata; Craniata; Vertebrata; Euteleostomi; Actinopterygii; Neopterygii; Teleostei; Ostariophysi; Cypriniformes; Cyprinidae; Danio	.	.	.	.	.
TRINITY_DN127565_c0_g1	4.32	4.25	4.9	4.49	2.21	0.67	4.48	2.45333	0.09	0.07	0.71	0.29	0.24	0.37	0.46	0.356667	0	0	-4.87184	0	regulator of chromosome condensation (RCC1) family protein	regulator of chromosome condensation (RCC1) family protein	UVR8_ARATH^UVR8_ARATH^Q:2581-1589,H:58-377^33.33%ID^E:2e-44^RecName: Full=Ultraviolet-B receptor UVR8;^Eukaryota; Viridiplantae; Streptophyta; Embryophyta; Tracheophyta; Spermatophyta; Magnoliophyta; eudicotyledons; Gunneridae; Pentapetalae; rosids; malvids; Brassicales; Brassicaceae; Camelineae; Arabidopsis`UVR8_ARATH^UVR8_ARATH^Q:2539-1535,H:20-343^30.68%ID^E:7e-38^RecName: Full=Ultraviolet-B r…	UVR8_ARATH^UVR8_ARATH^Q:295-625,H:58-377^33.33%ID^E:2e-44^RecName: Full=Ultraviolet-B receptor UVR8;^Eukaryota; Viridiplantae; Streptophyta; Embryophyta; Tracheophyta; Spermatophyta; Magnoliophyta; eudicotyledons; Gunneridae; Pentapetalae; rosids; malvids; Brassicales; Brassicaceae; Camelineae; Arabidopsis`UVR8_ARATH^UVR8_ARATH^Q:309-643,H:20-343^30.68%ID^E:6e-38^RecName: Full=Ultraviolet-B recep…	PF16457.2^PH_12^Pleckstrin homology domain^19-125^E:9.6e-08`PF13540.3^RCC1_2^Regulator of chromosome condensation (RCC1) repeat^309-334^E:2.6e-06`PF00415.15^RCC1^Regulator of chromosome condensation (RCC1) repeat^323-371^E:2.5e-10`PF13540.3^RCC1_2^Regulator of chromosome condensation (RCC1) repeat^358-385^E:3.7e-11`PF00415.15^RCC1^Regulator of chromosome condensation (RCC1) repeat^429-477^E:1.2e-…	COG5184^regulator of chromosome condensation	.	.
TRINITY_DN124887_c0_g4	0.21	3.92	15.37	6.5	3.77	1.6	0.19	1.85333	0	0	0	0	0.69	17.96	0.07	6.24	0	0	-4.87125	0	.	.	.	.	.	.	.	.
TRINITY_DN120037_c2_g13	9.67	3.3	3.4	5.45667	1.5	1.55	2.19	1.74667	0	0	0	0	0.41	0.38	0.78	0.523333	0	0	-4.87053	0	MADS-box transcription factor	MADS-box transcription factor	.	.	.	.	GO:0005737^cellular_component^cytoplasm`GO:0005634^cellular_component^nucleus`GO:0003677^molecular_function^DNA binding`GO:0003700^molecular_function^transcription factor activity, sequence-specific DNA binding`GO:0008134^molecular_function^transcription factor binding`GO:0030154^biological_process^cell differentiation`GO:0009908^biological_process^flower development`GO:0010077^biological_process…	GO:0003677^molecular_function^DNA binding`GO:0046983^molecular_function^protein dimerization activity
TRINITY_DN88489_c0_g1	5.94	4.22	5.48	5.21333	4.72	2.42	8.17	5.10333	0	0.46	0.17	0.21	0.78	1.59	0.59	0.986667	0	0	-4.86911	0	hypothetical protein	.	.	.	.	.	.	.
TRINITY_DN128453_c2_g47	46.5	112.1	33.84	64.1467	3.7	76.73	276.8	119.077	0	0	43.24	14.4133	14.7	11.47	80.79	35.6533	0	0	-4.86892	0	light-harvesting complex I chlorophyll A/B-binding protein	light-harvesting complex I chlorophyll A/B-binding protein	CB24_PEA^CB24_PEA^Q:170-295,H:1-42^85.71%ID^E:3e-16^RecName: Full=Chlorophyll a-b binding protein P4, chloroplastic;^Eukaryota; Viridiplantae; Streptophyta; Embryophyta; Tracheophyta; Spermatophyta; Magnoliophyta; eudicotyledons; Gunneridae; Pentapetalae; rosids; fabids; Fabales; Fabaceae; Papilionoideae; Fabeae; Pisum	.	.	.	GO:0009941^cellular_component^chloroplast envelope`GO:0009535^cellular_component^chloroplast thylakoid membrane`GO:0016021^cellular_component^integral component of membrane`GO:0009522^cellular_component^photosystem I`GO:0009523^cellular_component^photosystem II`GO:0010287^cellular_component^plastoglobule`GO:0016168^molecular_function^chlorophyll binding`GO:0046872^molecular_function^metal ion bin…	.
TRINITY_DN123152_c0_g1	113.68	28.1	23.64	55.14	38.94	35.06	89.15	54.3833	0	4.19	1.84	2.01	0	0	0	0	0	0	-4.86714	-6.8307	disease resistance-responsive, dirigent domain protein	.	DIR17_ARATH^DIR17_ARATH^Q:1-243,H:191-271^51.85%ID^E:9e-22^RecName: Full=Dirigent protein 17;^Eukaryota; Viridiplantae; Streptophyta; Embryophyta; Tracheophyta; Spermatophyta; Magnoliophyta; eudicotyledons; Gunneridae; Pentapetalae; rosids; malvids; Brassicales; Brassicaceae; Camelineae; Arabidopsis	.	.	ENOG410YGJA^Disease resistance response protein	GO:0048046^cellular_component^apoplast	.
TRINITY_DN121144_c3_g6	41.84	18.01	32.14	30.6633	21.49	16.06	41.31	26.2867	0.22	0.81	6.71	2.58	2.11	3.25	7.88	4.41333	0	0	-4.86706	-2.7763	plant/T3A5-6. protein	.	.	.	.	.	.	.
TRINITY_DN96996_c0_g5	92.92	45.14	7.66	48.5733	118.39	1.28	0	39.89	0	5.55	0.76	2.10333	0	36.31	1.05	12.4533	0	0	-4.86583	0	6.S ribosomal protein L32-1	.	RL321_ARATH^RL321_ARATH^Q:334-230,H:99-133^88.57%ID^E:1e-12^RecName: Full=60S ribosomal protein L32-1;^Eukaryota; Viridiplantae; Streptophyta; Embryophyta; Tracheophyta; Spermatophyta; Magnoliophyta; eudicotyledons; Gunneridae; Pentapetalae; rosids; malvids; Brassicales; Brassicaceae; Camelineae; Arabidopsis	.	.	COG1717^(ribosomal) protein	GO:0005829^cellular_component^cytosol`GO:0022625^cellular_component^cytosolic large ribosomal subunit`GO:0022626^cellular_component^cytosolic ribosome`GO:0005730^cellular_component^nucleolus`GO:0003735^molecular_function^structural constituent of ribosome`GO:0006412^biological_process^translation	.
TRINITY_DN122729_c10_g16	259.34	327.14	237.63	274.703	156.32	125.31	102.51	128.047	8.01	66.93	0	24.98	76.52	123.85	0	66.79	0	0	-4.86353	0	pyridoxal biosynthesis protein PDX1, putative	.	PDX1_PHAVU^PDX1_PHAVU^Q:191-39,H:262-312^94.12%ID^E:3e-26^RecName: Full=Pyridoxal 5'-phosphate synthase subunit PDX1;^Eukaryota; Viridiplantae; Streptophyta; Embryophyta; Tracheophyta; Spermatophyta; Magnoliophyta; eudicotyledons; Gunneridae; Pentapetalae; rosids; fabids; Fabales; Fabaceae; Papilionoideae; Phaseoleae; Phaseolus	.	.	.	GO:0009507^cellular_component^chloroplast`GO:0005829^cellular_component^cytosol`GO:0046982^molecular_function^protein heterodimerization activity`GO:0036381^molecular_function^pyridoxal 5'-phosphate synthase (glutamine hydrolysing) activity`GO:0042823^biological_process^pyridoxal phosphate biosynthetic process`GO:0042819^biological_process^vitamin B6 biosynthetic process	.
TRINITY_DN127711_c4_g1	0.11	0.06	14.16	4.77667	0	0.07	20.16	6.74333	0	0	0	0	1.07	0	0	0.356667	0	0	-4.8634	0	replication factor-A carboxy-terminal domain protein	replication factor-A carboxy-terminal domain protein	RFA1C_ORYSJ^RFA1C_ORYSJ^Q:347-1396,H:309-669^21.66%ID^E:2e-15^RecName: Full=Replication protein A 70 kDa DNA-binding subunit C;^Eukaryota; Viridiplantae; Streptophyta; Embryophyta; Tracheophyta; Spermatophyta; Magnoliophyta; Liliopsida; Poales; Poaceae; BOP clade; Oryzoideae; Oryzeae; Oryzinae; Oryza	.	.	.	.	.
TRINITY_DN115068_c0_g1	2.15	1.61	1.87	1.87667	1.68	0.96	2.35	1.66333	0	0	0.42	0.14	0.26	0.65	0.3	0.403333	0	0	-4.86254	0	transmembrane protein, putative	.	.	.	.	.	.	.
TRINITY_DN124888_c5_g3	0	11.66	15.78	9.14667	0	17.38	0	5.79333	0	0	0	0	4.34	4.72	0	3.02	0	0	-4.85913	0	phosphatidylinositol-specific phospholipase C	.	PLCD2_ARATH^PLCD2_ARATH^Q:560-483,H:460-485^84.62%ID^E:2e-08^RecName: Full=Phosphoinositide phospholipase C 2;^Eukaryota; Viridiplantae; Streptophyta; Embryophyta; Tracheophyta; Spermatophyta; Magnoliophyta; eudicotyledons; Gunneridae; Pentapetalae; rosids; malvids; Brassicales; Brassicaceae; Camelineae; Arabidopsis	.	.	ENOG410XPSW^phospholipase c	GO:0005622^cellular_component^intracellular`GO:0005886^cellular_component^plasma membrane`GO:0004435^molecular_function^phosphatidylinositol phospholipase C activity`GO:0004871^molecular_function^signal transducer activity`GO:0035556^biological_process^intracellular signal transduction`GO:0016042^biological_process^lipid catabolic process	.
TRINITY_DN125773_c3_g13	24.8	24.99	17.84	22.5433	19.83	19.94	37.84	25.87	0.54	0.23	3.31	1.36	0.46	2.02	2.8	1.76	0	0	-4.85878	-4.08109	TCP family transcription factor	TCP family transcription factor	TCP4_ARATH^TCP4_ARATH^Q:455-234,H:38-111^93.24%ID^E:3e-42^RecName: Full=Transcription factor TCP4;^Eukaryota; Viridiplantae; Streptophyta; Embryophyta; Tracheophyta; Spermatophyta; Magnoliophyta; eudicotyledons; Gunneridae; Pentapetalae; rosids; malvids; Brassicales; Brassicaceae; Camelineae; Arabidopsis	TCP3_ARATH^TCP3_ARATH^Q:28-123,H:24-119^85.42%ID^E:1e-51^RecName: Full=Transcription factor TCP3;^Eukaryota; Viridiplantae; Streptophyta; Embryophyta; Tracheophyta; Spermatophyta; Magnoliophyta; eudicotyledons; Gunneridae; Pentapetalae; rosids; malvids; Brassicales; Brassicaceae; Camelineae; Arabidopsis	PF03634.10^TCP^TCP family transcription factor^51-174^E:8.4e-35	ENOG410YG88^Transcription factor	.	.
TRINITY_DN130023_c2_g10	0.95	6.43	9.22	5.53333	2.2	1.46	0	1.22	0	0	0	0	0	0	0	0	0	0	-4.85534	0	polygalacturonase plant-like protein	.	PGLR2_CHAOB^PGLR2_CHAOB^Q:435-100,H:55-164^45.54%ID^E:8e-29^RecName: Full=Polygalacturonase;^Eukaryota; Viridiplantae; Streptophyta; Embryophyta; Tracheophyta; Spermatophyta; Pinidae; Cupressales; Cupressaceae; Chamaecyparis	PGLR2_CHAOB^PGLR2_CHAOB^Q:9-120,H:55-164^45.54%ID^E:7e-29^RecName: Full=Polygalacturonase;^Eukaryota; Viridiplantae; Streptophyta; Embryophyta; Tracheophyta; Spermatophyta; Pinidae; Cupressales; Cupressaceae; Chamaecyparis	PF00295.14^Glyco_hydro_28^Glycosyl hydrolases family 28^42-125^E:2.6e-08	.	GO:0005618^cellular_component^cell wall`GO:0005576^cellular_component^extracellular region`GO:0004650^molecular_function^polygalacturonase activity`GO:0005975^biological_process^carbohydrate metabolic process`GO:0071555^biological_process^cell wall organization	.
TRINITY_DN118751_c4_g40	405.31	286.04	207.63	299.66	1203.86	192.33	937.53	777.907	8.38	4.29	36.34	16.3367	62.16	110.87	26.34	66.4567	0	0	-4.85335	0	light-harvesting complex I chlorophyll A/B-binding protein	.	CB2B_SOLLC^CB2B_SOLLC^Q:377-12,H:83-204^95.08%ID^E:2e-79^RecName: Full=Chlorophyll a-b binding protein 1B, chloroplastic;^Eukaryota; Viridiplantae; Streptophyta; Embryophyta; Tracheophyta; Spermatophyta; Magnoliophyta; eudicotyledons; Gunneridae; Pentapetalae; asterids; lamiids; Solanales; Solanaceae; Solanoideae; Solaneae; Solanum; Lycopersicon	CB2B_SOLLC^CB2B_SOLLC^Q:1-122,H:83-204^95.08%ID^E:2e-79^RecName: Full=Chlorophyll a-b binding protein 1B, chloroplastic;^Eukaryota; Viridiplantae; Streptophyta; Embryophyta; Tracheophyta; Spermatophyta; Magnoliophyta; eudicotyledons; Gunneridae; Pentapetalae; asterids; lamiids; Solanales; Solanaceae; Solanoideae; Solaneae; Solanum; Lycopersicon	PF00504.18^Chloroa_b-bind^Chlorophyll A-B binding protein^1-120^E:5.2e-24	ENOG410ZHBU^Chlorophyll A-B binding protein	GO:0009535^cellular_component^chloroplast thylakoid membrane`GO:0016021^cellular_component^integral component of membrane`GO:0009522^cellular_component^photosystem I`GO:0009523^cellular_component^photosystem II`GO:0016168^molecular_function^chlorophyll binding`GO:0046872^molecular_function^metal ion binding`GO:0009765^biological_process^photosynthesis, light harvesting`GO:0018298^biological_proce…	.
TRINITY_DN129363_c0_g17	195.84	187.7	165.1	182.88	76.28	42.97	265.54	128.263	7.26	11.13	16.98	11.79	3.63	8.22	8.6	6.81667	0	0	-4.84648	-4.34414	pectate lyase family protein	pectate lyase family protein	PLY1_ARATH^PLY1_ARATH^Q:1251-592,H:211-429^85.45%ID^E:4e-117^RecName: Full=Probable pectate lyase 1;^Eukaryota; Viridiplantae; Streptophyta; Embryophyta; Tracheophyta; Spermatophyta; Magnoliophyta; eudicotyledons; Gunneridae; Pentapetalae; rosids; malvids; Brassicales; Brassicaceae; Camelineae; Arabidopsis	PLY15_ARATH^PLY15_ARATH^Q:1-220,H:252-470^84.09%ID^E:1e-136^RecName: Full=Probable pectate lyase 15;^Eukaryota; Viridiplantae; Streptophyta; Embryophyta; Tracheophyta; Spermatophyta; Magnoliophyta; eudicotyledons; Gunneridae; Pentapetalae; rosids; malvids; Brassicales; Brassicaceae; Camelineae; Arabidopsis	PF00544.16^Pec_lyase_C^Pectate lyase^15-134^E:7.2e-18	COG3866^pectate lyase activity	GO:0031225^cellular_component^anchored component of membrane`GO:0046872^molecular_function^metal ion binding`GO:0030570^molecular_function^pectate lyase activity`GO:0045490^biological_process^pectin catabolic process	.
TRINITY_DN129374_c1_g13	67.93	41.94	16.04	41.97	9.76	2.79	6.44	6.33	0	8.05	0.83	2.96	2.24	3.48	0	1.90667	0	0	-4.84514	0	Pmr5/Cas1p GDSL/SGNH-like acyl-esterase family protein	.	TBL20_ARATH^TBL20_ARATH^Q:1-282,H:380-474^61.05%ID^E:1e-34^RecName: Full=Protein trichome birefringence-like 20;^Eukaryota; Viridiplantae; Streptophyta; Embryophyta; Tracheophyta; Spermatophyta; Magnoliophyta; eudicotyledons; Gunneridae; Pentapetalae; rosids; malvids; Brassicales; Brassicaceae; Camelineae; Arabidopsis	TBL20_ARATH^TBL20_ARATH^Q:1-89,H:380-469^64.44%ID^E:1e-34^RecName: Full=Protein trichome birefringence-like 20;^Eukaryota; Viridiplantae; Streptophyta; Embryophyta; Tracheophyta; Spermatophyta; Magnoliophyta; eudicotyledons; Gunneridae; Pentapetalae; rosids; malvids; Brassicales; Brassicaceae; Camelineae; Arabidopsis	PF13839.3^PC-Esterase^GDSL/SGNH-like Acyl-Esterase family found in Pmr5 and Cas1p^2-87^E:3.9e-26	ENOG410YEYH^Pfam:DUF231	.	.
TRINITY_DN129026_c0_g27	4.3	5.4	12.2	7.3	2.84	2.18	9.8	4.94	0	0.39	0.24	0.21	0.69	0	1.29	0.66	0	0	-4.84413	0	O-glycosyl hydrolase family 17 protein	.	.	.	.	.	GO:0031225^cellular_component^anchored component of membrane`GO:0005886^cellular_component^plasma membrane`GO:0042973^molecular_function^glucan endo-1,3-beta-D-glucosidase activity`GO:0005975^biological_process^carbohydrate metabolic process`GO:0006952^biological_process^defense response	.
TRINITY_DN123412_c1_g5	36.88	8	27.01	23.9633	99.67	11.3	0	36.99	0	0	0	0	0	12.65	0	4.21667	0	0	-4.84286	0	.	.	.	.	.	.	.	.
TRINITY_DN120273_c1_g1	5.63	29.74	199.24	78.2033	0	0	0	0	0	2.31	0	0.77	0	4.45	6.51	3.65333	-5.38089	0	-4.83533	0	gibberellin-regulated family protein	.	.	.	.	.	.	.
TRINITY_DN119522_c3_g4	2.17	2.67	3.11	2.65	0.66	1.03	0.74	0.81	0	0	0.23	0.0766667	0.13	0.35	0	0.16	0	0	-4.83445	0	transmembrane protein, putative	.	.	.	.	.	.	.
TRINITY_DN127958_c11_g26	8.47	56.36	43.29	36.04	27.74	48.53	38.86	38.3767	30.45	0	0.06	10.17	27.51	37.01	12.13	25.55	0	0	-4.83101	0	transmembrane protein, putative	transmembrane protein, putative	.	.	.	.	.	.
TRINITY_DN122779_c0_g20	2.23	8.65	4.17	5.01667	1.61	3.47	4.82	3.3	0	0.28	0	0.0933333	1.1	1.44	5.4	2.64667	0	0	-4.83023	0	fructose-1,6-bisphosphatase, cytosolic-like protein	.	F16P2_ARATH^F16P2_ARATH^Q:98-3,H:1-32^93.75%ID^E:1e-12^RecName: Full=Fructose-1,6-bisphosphatase, cytosolic;^Eukaryota; Viridiplantae; Streptophyta; Embryophyta; Tracheophyta; Spermatophyta; Magnoliophyta; eudicotyledons; Gunneridae; Pentapetalae; rosids; malvids; Brassicales; Brassicaceae; Camelineae; Arabidopsis	.	.	COG0158^D-fructose-1,6-bisphosphate 1-phosphohydrolase class 1	GO:0005737^cellular_component^cytoplasm`GO:0042132^molecular_function^fructose 1,6-bisphosphate 1-phosphatase activity`GO:0046872^molecular_function^metal ion binding`GO:0005975^biological_process^carbohydrate metabolic process	.
TRINITY_DN80372_c0_g2	7.89	3.66	5.47	5.67333	1.31	2.47	10.29	4.69	0	0	0	0	0	0.9	0	0.3	0	0	-4.83006	0	transmembrane amino acid transporter family protein	.	AAP6_ARATH^AAP6_ARATH^Q:263-3,H:3-92^76.67%ID^E:5e-38^RecName: Full=Amino acid permease 6;^Eukaryota; Viridiplantae; Streptophyta; Embryophyta; Tracheophyta; Spermatophyta; Magnoliophyta; eudicotyledons; Gunneridae; Pentapetalae; rosids; malvids; Brassicales; Brassicaceae; Camelineae; Arabidopsis	.	.	COG0814^amino acid transport	GO:0016021^cellular_component^integral component of membrane`GO:0005886^cellular_component^plasma membrane`GO:0015172^molecular_function^acidic amino acid transmembrane transporter activity`GO:0015175^molecular_function^neutral amino acid transmembrane transporter activity`GO:0015293^molecular_function^symporter activity`GO:0015810^biological_process^aspartate transport`GO:0015804^biological_proc…	.
TRINITY_DN121697_c1_g1	1.34	4.1	14.56	6.66667	0	3.47	0	1.15667	0	0	0	0	10.34	0.37	3.45	4.72	0	0	-4.82929	0	.	.	.	.	.	.	.	.
TRINITY_DN125635_c3_g12	38.64	24.07	45.69	36.1333	0	7.6	18.65	8.75	0.72	0	2.78	1.16667	0	2.97	0	0.99	0	0	-4.82846	0	.	.	.	.	.	.	.	.
TRINITY_DN123120_c0_g20	62.35	231.67	202.27	165.43	0	147.57	0	49.19	5.48	5.61	0	3.69667	0	0	0	0	0	0	-4.82161	0	light-regulated protein, putative	.	.	.	.	.	.	.
TRINITY_DN114734_c1_g5	4.29	5.9	8.77	6.32	0	1.52	3.18	1.56667	0	0	0	0	0	0	0.57	0.19	0	0	-4.82022	0	.	.	.	.	.	.	.	.
TRINITY_DN110912_c0_g12	16.48	27.86	31.15	25.1633	14.96	7.39	51.53	24.6267	2.27	0.56	3.81	2.21333	3.93	1.74	7.31	4.32667	0	0	-4.81743	0	UDP-glucosyltransferase family protein	UDP-glucosyltransferase family protein	UGT8_CATRO^UGT8_CATRO^Q:26-232,H:121-187^53.62%ID^E:1e-14^RecName: Full=7-deoxyloganetic acid glucosyltransferase;^Eukaryota; Viridiplantae; Streptophyta; Embryophyta; Tracheophyta; Spermatophyta; Magnoliophyta; eudicotyledons; Gunneridae; Pentapetalae; asterids; lamiids; Gentianales; Apocynaceae; Rauvolfioideae; Vinceae; Catharanthinae; Catharanthus	.	.	.	GO:0043231^cellular_component^intracellular membrane-bounded organelle`GO:0052638^molecular_function^indole-3-butyrate beta-glucosyltransferase activity`GO:0080043^molecular_function^quercetin 3-O-glucosyltransferase activity`GO:0080044^molecular_function^quercetin 7-O-glucosyltransferase activity`GO:0009850^biological_process^auxin metabolic process`GO:0009813^biological_process^flavonoid biosyn…	.
TRINITY_DN121506_c0_g6	3.02	3.37	2.8	3.06333	1.82	0.57	1.82	1.40333	0.1	0.14	0	0.08	0.27	0	0.27	0.18	0	0	-4.81672	0	.	.	.	.	.	.	.	.
TRINITY_DN99171_c0_g1	3.22	5.97	9.61	6.26667	0.98	0.62	4.79	2.13	0	0.36	0	0.12	0	0	0	0	0	0	-4.81517	0	.	.	.	.	.	.	.	.
TRINITY_DN101343_c0_g1	14.19	8.19	19.16	13.8467	14.09	1.69	12.07	9.28333	0.22	0	3.19	1.13667	1.39	1.28	1.84	1.50333	0	0	-4.8145	0	.	.	.	.	.	.	.	.
TRINITY_DN100442_c0_g2	0.84	3.79	3.62	2.75	0	0	0.05	0.0166667	0	0	1.16	0.386667	0	0	0	0	-5.9864	0	-4.81424	0	hypothetical protein	.	.	.	.	.	.	.
TRINITY_DN102694_c0_g1	35.95	16.2	27.97	26.7067	4.45	7.48	12.97	8.3	0.77	0.24	3.36	1.45667	0.49	2.04	0.7	1.07667	0	0	-4.81252	0	S-norcoclaurine synthase-like protein	S-norcoclaurine synthase-like protein	.	.	.	.	GO:0050474^molecular_function^(S)-norcoclaurine synthase activity`GO:0009820^biological_process^alkaloid metabolic process`GO:0006952^biological_process^defense response`GO:0009607^biological_process^response to biotic stimulus	GO:0006952^biological_process^defense response`GO:0009607^biological_process^response to biotic stimulus
TRINITY_DN117924_c0_g1	4.03	4.71	2.91	3.88333	1.36	1.26	4.87	2.49667	0	0.51	0.15	0.22	0.13	0.12	0.29	0.18	0	0	-4.81121	0	cellulose synthase-like protein A1	cellulose synthase-like protein A1	CSLA9_ARATH^CSLA9_ARATH^Q:397-867,H:1-157^74.52%ID^E:2e-80^RecName: Full=Glucomannan 4-beta-mannosyltransferase 9;^Eukaryota; Viridiplantae; Streptophyta; Embryophyta; Tracheophyta; Spermatophyta; Magnoliophyta; eudicotyledons; Gunneridae; Pentapetalae; rosids; malvids; Brassicales; Brassicaceae; Camelineae; Arabidopsis	CSLA9_ARATH^CSLA9_ARATH^Q:1-157,H:1-157^74.52%ID^E:2e-82^RecName: Full=Glucomannan 4-beta-mannosyltransferase 9;^Eukaryota; Viridiplantae; Streptophyta; Embryophyta; Tracheophyta; Spermatophyta; Magnoliophyta; eudicotyledons; Gunneridae; Pentapetalae; rosids; malvids; Brassicales; Brassicaceae; Camelineae; Arabidopsis	.	COG1215^Glycosyl transferase, family 2	GO:0000139^cellular_component^Golgi membrane`GO:0016021^cellular_component^integral component of membrane`GO:0047259^molecular_function^glucomannan 4-beta-mannosyltransferase activity`GO:0051753^molecular_function^mannan synthase activity`GO:0071555^biological_process^cell wall organization`GO:0009294^biological_process^DNA mediated transformation`GO:0097502^biological_process^mannosylation`GO:00…	.
TRINITY_DN130699_c0_g33	16.66	0.78	2.08	6.50667	7.19	0.46	25.94	11.1967	0	0	0	0	0.53	0	0.25	0.26	0	0	-4.81061	0	DNA-damage-repair/toleration DRT1..-like protein	DNA-damage-repair/toleration DRT1..-like protein	DR100_ARATH^DR100_ARATH^Q:542-405,H:327-370^69.57%ID^E:2e-13^RecName: Full=DNA-damage-repair/toleration protein DRT100;^Eukaryota; Viridiplantae; Streptophyta; Embryophyta; Tracheophyta; Spermatophyta; Magnoliophyta; eudicotyledons; Gunneridae; Pentapetalae; rosids; malvids; Brassicales; Brassicaceae; Camelineae; Arabidopsis	.	.	COG4886^leucine Rich Repeat	GO:0009507^cellular_component^chloroplast`GO:0000166^molecular_function^nucleotide binding`GO:0006281^biological_process^DNA repair	.
TRINITY_DN119312_c1_g20	854.39	1710.02	820.65	1128.35	787.93	139.07	265.11	397.37	3.62	56.91	167.89	76.14	159.75	5.31	553.08	239.38	0	0	-4.8069	0	light-harvesting complex I chlorophyll A/B-binding protein	.	CB2A_SPIOL^CB2A_SPIOL^Q:212-3,H:126-195^100%ID^E:3e-42^RecName: Full=Chlorophyll a-b binding protein, chloroplastic;^Eukaryota; Viridiplantae; Streptophyta; Embryophyta; Tracheophyta; Spermatophyta; Magnoliophyta; eudicotyledons; Gunneridae; Pentapetalae; Caryophyllales; Amaranthaceae; Chenopodioideae; Anserineae; Spinacia	.	.	.	GO:0009507^cellular_component^chloroplast`GO:0009941^cellular_component^chloroplast envelope`GO:0009534^cellular_component^chloroplast thylakoid`GO:0009535^cellular_component^chloroplast thylakoid membrane`GO:0016021^cellular_component^integral component of membrane`GO:0016020^cellular_component^membrane`GO:0009522^cellular_component^photosystem I`GO:0009523^cellular_component^photosystem II`GO:0…	.
TRINITY_DN129927_c9_g19	6.33	37.09	57.83	33.75	10.89	19.21	48.34	26.1467	2.33	0	0	0.776667	7.24	1.16	1.44	3.28	0	0	-4.806	0	UDP-glucose flavonoid 3-O-glucosyltransferase	.	UFOG6_FRAAN^UFOG6_FRAAN^Q:288-40,H:336-418^77.11%ID^E:1e-41^RecName: Full=UDP-glucose flavonoid 3-O-glucosyltransferase 6 {ECO:0000303|PubMed:18487633};^Eukaryota; Viridiplantae; Streptophyta; Embryophyta; Tracheophyta; Spermatophyta; Magnoliophyta; eudicotyledons; Gunneridae; Pentapetalae; rosids; fabids; Rosales; Rosaceae; Rosoideae; Potentilleae; Fragariinae; Fragaria	.	.	.	GO:0016758^molecular_function^transferase activity, transferring hexosyl groups	.
TRINITY_DN131052_c2_g14	4.05	8.82	1.98	4.95	4.3	0.28	2.35	2.31	0	0	0	0	0.32	0.6	0	0.306667	0	0	-4.80387	0	UDP-glucosyltransferase family protein	UDP-glucosyltransferase family protein	U74D1_ARATH^U74D1_ARATH^Q:278-3,H:268-359^64.13%ID^E:2e-36^RecName: Full=UDP-glycosyltransferase 74D1;^Eukaryota; Viridiplantae; Streptophyta; Embryophyta; Tracheophyta; Spermatophyta; Magnoliophyta; eudicotyledons; Gunneridae; Pentapetalae; rosids; malvids; Brassicales; Brassicaceae; Camelineae; Arabidopsis	.	.	COG1819^Transferase	GO:0043231^cellular_component^intracellular membrane-bounded organelle`GO:0015020^molecular_function^glucuronosyltransferase activity`GO:0080043^molecular_function^quercetin 3-O-glucosyltransferase activity`GO:0080044^molecular_function^quercetin 7-O-glucosyltransferase activity`GO:0009813^biological_process^flavonoid biosynthetic process`GO:0052696^biological_process^flavonoid glucuronidation	.
TRINITY_DN130779_c5_g17	103.14	116.69	79.91	99.9133	96.2	64.09	166.92	109.07	0.65	2.83	21.03	8.17	0	6.97	2.63	3.2	0	0	-4.80195	-5.6757	polygalacturonase non-catalytic protein	polygalacturonase non-catalytic protein	GP1_SOLLC^GP1_SOLLC^Q:317-3,H:513-617^78.1%ID^E:3e-45^RecName: Full=Polygalacturonase-1 non-catalytic subunit beta;^Eukaryota; Viridiplantae; Streptophyta; Embryophyta; Tracheophyta; Spermatophyta; Magnoliophyta; eudicotyledons; Gunneridae; Pentapetalae; asterids; lamiids; Solanales; Solanaceae; Solanoideae; Solaneae; Solanum; Lycopersicon	GP1_SOLLC^GP1_SOLLC^Q:1-105,H:513-617^78.1%ID^E:1e-55^RecName: Full=Polygalacturonase-1 non-catalytic subunit beta;^Eukaryota; Viridiplantae; Streptophyta; Embryophyta; Tracheophyta; Spermatophyta; Magnoliophyta; eudicotyledons; Gunneridae; Pentapetalae; asterids; lamiids; Solanales; Solanaceae; Solanoideae; Solaneae; Solanum; Lycopersicon	PF03181.12^BURP^BURP domain^2-105^E:2.8e-29	ENOG410YDAC^Noncatalytic subunit	GO:0048046^cellular_component^apoplast`GO:0005618^cellular_component^cell wall`GO:0071555^biological_process^cell wall organization	.
TRINITY_DN111521_c0_g1	10.57	10.34	7.87	9.59333	4.1	1.21	4.65	3.32	0.2	0	1.37	0.523333	0.55	0	0.26	0.27	0	0	-4.79924	0	hypothetical protein	.	.	.	.	.	.	.
TRINITY_DN118654_c1_g32	1.09	11.61	17.95	10.2167	0	0	0	0	0	0	0	0	0	0	0	0	-4.84225	0	-4.79267	0	ribulose bisphosphate carboxylase small chain	.	RBS_MEDSA^RBS_MEDSA^Q:267-362,H:105-136^100%ID^E:3e-16^RecName: Full=Ribulose bisphosphate carboxylase small chain, chloroplastic;^Eukaryota; Viridiplantae; Streptophyta; Embryophyta; Tracheophyta; Spermatophyta; Magnoliophyta; eudicotyledons; Gunneridae; Pentapetalae; rosids; fabids; Fabales; Fabaceae; Papilionoideae; Trifolieae; Medicago	.	.	.	GO:0009507^cellular_component^chloroplast`GO:0004497^molecular_function^monooxygenase activity`GO:0016984^molecular_function^ribulose-bisphosphate carboxylase activity`GO:0009853^biological_process^photorespiration`GO:0019253^biological_process^reductive pentose-phosphate cycle	.
TRINITY_DN124036_c1_g8	742.49	494.95	880.84	706.093	291.29	294.8	1388.85	658.313	5.12	24.03	120.74	49.9633	35.66	14.81	14.26	21.5767	0	0	-4.78965	-4.76397	auxin-binding protein ABP19a	auxin-binding protein ABP19a	.	.	.	.	GO:0048046^cellular_component^apoplast`GO:0031012^cellular_component^extracellular matrix`GO:0030145^molecular_function^manganese ion binding`GO:0045735^molecular_function^nutrient reservoir activity	GO:0045735^molecular_function^nutrient reservoir activity
TRINITY_DN115560_c1_g2	0	5.98	16.25	7.41	12.61	0.81	0	4.47333	0	0	0	0	0	8.25	0	2.75	0	0	-4.78965	0	hypothetical protein	hypothetical protein	.	.	.	.	GO:0031225^cellular_component^anchored component of membrane`GO:0046658^cellular_component^anchored component of plasma membrane	.
TRINITY_DN125828_c1_g23	7.63	18.03	22.15	15.9367	4.67	5.27	15.2	8.38	0	0	0.97	0.323333	0	3.48	3.51	2.33	0	0	-4.78796	0	ribulose bisphosphate carboxylase/oxygenase activase	ribulose bisphosphate carboxylase/oxygenase activase	RCA_VIGRR^RCA_VIGRR^Q:1-315,H:226-330^95.24%ID^E:1e-67^RecName: Full=Ribulose bisphosphate carboxylase/oxygenase activase, chloroplastic;^Eukaryota; Viridiplantae; Streptophyta; Embryophyta; Tracheophyta; Spermatophyta; Magnoliophyta; eudicotyledons; Gunneridae; Pentapetalae; rosids; fabids; Fabales; Fabaceae; Papilionoideae; Phaseoleae; Vigna	RCA_VIGRR^RCA_VIGRR^Q:1-105,H:226-330^95.24%ID^E:1e-67^RecName: Full=Ribulose bisphosphate carboxylase/oxygenase activase, chloroplastic;^Eukaryota; Viridiplantae; Streptophyta; Embryophyta; Tracheophyta; Spermatophyta; Magnoliophyta; eudicotyledons; Gunneridae; Pentapetalae; rosids; fabids; Fabales; Fabaceae; Papilionoideae; Phaseoleae; Vigna	PF00004.26^AAA^ATPase family associated with various cellular activities (AAA)^1-81^E:1.6e-05	.	GO:0009570^cellular_component^chloroplast stroma`GO:0005524^molecular_function^ATP binding	GO:0005524^molecular_function^ATP binding
TRINITY_DN131373_c0_g24	8.57	5.51	11.68	8.58667	8.36	2.24	4.22	4.94	0	0.84	0.55	0.463333	0	0.63	0.16	0.263333	0	0	-4.78543	-4.21692	ClC chloride channel family protein	ClC chloride channel family protein	CLCA_ARATH^CLCA_ARATH^Q:671-3,H:344-568^79.56%ID^E:6e-82^RecName: Full=Chloride channel protein CLC-a;^Eukaryota; Viridiplantae; Streptophyta; Embryophyta; Tracheophyta; Spermatophyta; Magnoliophyta; eudicotyledons; Gunneridae; Pentapetalae; rosids; malvids; Brassicales; Brassicaceae; Camelineae; Arabidopsis	CLCA_ARATH^CLCA_ARATH^Q:2-238,H:330-568^78.24%ID^E:2e-118^RecName: Full=Chloride channel protein CLC-a;^Eukaryota; Viridiplantae; Streptophyta; Embryophyta; Tracheophyta; Spermatophyta; Magnoliophyta; eudicotyledons; Gunneridae; Pentapetalae; rosids; malvids; Brassicales; Brassicaceae; Camelineae; Arabidopsis	PF00654.17^Voltage_CLC^Voltage gated chloride channel^1-227^E:4.4e-38	COG0038^chloride channel	GO:0034707^cellular_component^chloride channel complex`GO:0009705^cellular_component^plant-type vacuole membrane`GO:0009671^molecular_function^nitrate:proton symporter activity`GO:0005247^molecular_function^voltage-gated chloride channel activity`GO:1902600^biological_process^hydrogen ion transmembrane transport`GO:0015706^biological_process^nitrate transport	.
TRINITY_DN122403_c1_g4	151.83	29.2	26.92	69.3167	83.98	133.24	61.99	93.07	0	9.61	21.93	10.5133	103.95	82.65	105.43	97.3433	0	5.61325	-4.78541	0	transmembrane protein, putative	transmembrane protein, putative	.	.	.	.	.	.
TRINITY_DN120472_c0_g11	0.49	1.71	3.02	1.74	1.54	0	1.6	1.04667	0	0	0	0	0	0.68	0	0.226667	0	0	-4.78408	0	.	.	.	.	.	.	.	.
TRINITY_DN124409_c7_g30	1364.71	974.02	1173.25	1170.66	803.24	375.15	1108.6	762.33	135.65	10.37	69.5	71.84	149.93	216.67	134.89	167.163	0	0	-4.77963	-2.15117	light-harvesting complex I chlorophyll A/B-binding protein	.	CAB6_ARATH^CAB6_ARATH^Q:1-165,H:185-239^83.64%ID^E:1e-26^RecName: Full=Chlorophyll a-b binding protein 6, chloroplastic;^Eukaryota; Viridiplantae; Streptophyta; Embryophyta; Tracheophyta; Spermatophyta; Magnoliophyta; eudicotyledons; Gunneridae; Pentapetalae; rosids; malvids; Brassicales; Brassicaceae; Camelineae; Arabidopsis	.	.	ENOG410XVD6^Chlorophyll A-B binding protein	.	.
TRINITY_DN101385_c0_g1	7.5	7.11	10	8.20333	4.78	3.23	10.43	6.14667	0.34	0	2	0.78	0.33	2.38	0.41	1.04	0	0	-4.77942	0	perchloric acid soluble translation inhibitor-like protein	perchloric acid soluble translation inhibitor-like protein	RIDA_ARATH^RIDA_ARATH^Q:713-342,H:64-187^84.68%ID^E:2e-68^RecName: Full=Reactive Intermediate Deaminase A, chloroplastic {ECO:0000303|PubMed:25070638};^Eukaryota; Viridiplantae; Streptophyta; Embryophyta; Tracheophyta; Spermatophyta; Magnoliophyta; eudicotyledons; Gunneridae; Pentapetalae; rosids; malvids; Brassicales; Brassicaceae; Camelineae; Arabidopsis	RIDA_ARATH^RIDA_ARATH^Q:68-191,H:64-187^84.68%ID^E:3e-70^RecName: Full=Reactive Intermediate Deaminase A, chloroplastic {ECO:0000303|PubMed:25070638};^Eukaryota; Viridiplantae; Streptophyta; Embryophyta; Tracheophyta; Spermatophyta; Magnoliophyta; eudicotyledons; Gunneridae; Pentapetalae; rosids; malvids; Brassicales; Brassicaceae; Camelineae; Arabidopsis	PF01042.18^Ribonuc_L-PSP^Endoribonuclease L-PSP^74-190^E:4.8e-40	COG0251^Endoribonuclease LPSP	.	.
TRINITY_DN120540_c2_g14	164.09	124.05	188.79	158.977	436.77	125.32	478.66	346.917	0	0	154.63	51.5433	0	28.97	12.38	13.7833	0	0	-4.77813	-5.35571	6.S ribosomal protein L26-1	.	RL262_ARATH^RL262_ARATH^Q:31-237,H:1-69^91.3%ID^E:5e-31^RecName: Full=60S ribosomal protein L26-2;^Eukaryota; Viridiplantae; Streptophyta; Embryophyta; Tracheophyta; Spermatophyta; Magnoliophyta; eudicotyledons; Gunneridae; Pentapetalae; rosids; malvids; Brassicales; Brassicaceae; Camelineae; Arabidopsis	.	.	COG0198^One of the proteins that surrounds the polypeptide exit tunnel on the outside of the subunit (By similarity)	GO:0009507^cellular_component^chloroplast`GO:0005829^cellular_component^cytosol`GO:0022625^cellular_component^cytosolic large ribosomal subunit`GO:0022626^cellular_component^cytosolic ribosome`GO:0016020^cellular_component^membrane`GO:0005730^cellular_component^nucleolus`GO:0005634^cellular_component^nucleus`GO:0005886^cellular_component^plasma membrane`GO:0005774^cellular_component^vacuolar memb…	.
TRINITY_DN103489_c0_g1	24.01	22.62	44.6	30.41	11.62	9.43	88.71	36.5867	0.62	0.87	3.2	1.56333	1.88	0.5	1.9	1.42667	0	0	-4.77645	0	plant/F18G18-2.. protein	.	.	.	PF04862.9^DUF642^Protein of unknown function (DUF642)^24-185^E:1.5e-62`PF04862.9^DUF642^Protein of unknown function (DUF642)^196-362^E:1.4e-18	.	.	.
TRINITY_DN126522_c0_g15	3.06	9.08	71.78	27.9733	0.31	12.31	7.02	6.54667	1.54	0	0.35	0.63	1.72	2.62	0	1.44667	0	0	-4.77571	0	.	.	.	.	.	.	.	.
TRINITY_DN118376_c1_g4	1.26	4.1	8.85	4.73667	0	0	0.11	0.0366667	0	0.13	0.28	0.136667	0.13	0	0	0.0433333	-5.53088	0	-4.76658	0	.	.	.	.	.	.	.	.
TRINITY_DN123990_c0_g2	8.31	9.44	10.37	9.37333	6.13	2.25	21.92	10.1	0.77	0.34	1.07	0.726667	0	0.05	0.22	0.09	0	0	-4.7654	-4.95692	hypothetical protein	.	UGPI7_ARATH^UGPI7_ARATH^Q:1065-319,H:32-277^67.32%ID^E:5e-98^RecName: Full=Uncharacterized GPI-anchored protein At4g28100;^Eukaryota; Viridiplantae; Streptophyta; Embryophyta; Tracheophyta; Spermatophyta; Magnoliophyta; eudicotyledons; Gunneridae; Pentapetalae; rosids; malvids; Brassicales; Brassicaceae; Camelineae; Arabidopsis	UGPI7_ARATH^UGPI7_ARATH^Q:24-272,H:32-277^68.5%ID^E:2e-117^RecName: Full=Uncharacterized GPI-anchored protein At4g28100;^Eukaryota; Viridiplantae; Streptophyta; Embryophyta; Tracheophyta; Spermatophyta; Magnoliophyta; eudicotyledons; Gunneridae; Pentapetalae; rosids; malvids; Brassicales; Brassicaceae; Camelineae; Arabidopsis	.	ENOG410YB0S^NA	.	.
TRINITY_DN123951_c0_g6	12.96	15.24	8.54	12.2467	4.49	5.05	30.72	13.42	0	0.62	1.29	0.636667	1.21	0	0.29	0.5	0	0	-4.76271	0	.	.	.	.	.	.	.	.
TRINITY_DN128599_c0_g15	2.89	0.59	3.17	2.21667	0	0	2.25	0.75	0	0	0	0	0	0	0	0	0	0	-4.76076	0	expansin-like protein B1	expansin-like protein B1	EXPB1_ARATH^EXPB1_ARATH^Q:756-637,H:229-269^73.17%ID^E:2e-09^RecName: Full=Expansin-B1;^Eukaryota; Viridiplantae; Streptophyta; Embryophyta; Tracheophyta; Spermatophyta; Magnoliophyta; eudicotyledons; Gunneridae; Pentapetalae; rosids; malvids; Brassicales; Brassicaceae; Camelineae; Arabidopsis	.	.	ENOG41104C8^Pollen allergen	GO:0005618^cellular_component^cell wall`GO:0005576^cellular_component^extracellular region`GO:0016020^cellular_component^membrane`GO:0009506^cellular_component^plasmodesma`GO:0071555^biological_process^cell wall organization`GO:0019953^biological_process^sexual reproduction`GO:0006949^biological_process^syncytium formation	.
TRINITY_DN118473_c0_g9	1.99	2.17	6.91	3.69	1.04	1.02	0	0.686667	0	0	0	0	0	0	0.28	0.0933333	0	0	-4.7597	0	.	.	.	.	.	.	.	.
TRINITY_DN129026_c0_g36	11.93	20.4	16.11	16.1467	9.15	3.27	25.47	12.63	0	0	0.9	0.3	0	1.91	0.96	0.956667	0	0	-4.75934	0	O-glycosyl hydrolase family 17 protein	O-glycosyl hydrolase family 17 protein	E131_ARATH^E131_ARATH^Q:309-52,H:381-466^48.84%ID^E:3e-24^RecName: Full=Glucan endo-1,3-beta-glucosidase 1;^Eukaryota; Viridiplantae; Streptophyta; Embryophyta; Tracheophyta; Spermatophyta; Magnoliophyta; eudicotyledons; Gunneridae; Pentapetalae; rosids; malvids; Brassicales; Brassicaceae; Camelineae; Arabidopsis	.	.	ENOG410YEGG^glucan endo-1-3-beta-glucosidase	GO:0031225^cellular_component^anchored component of membrane`GO:0046658^cellular_component^anchored component of plasma membrane`GO:0005576^cellular_component^extracellular region`GO:0009505^cellular_component^plant-type cell wall`GO:0005886^cellular_component^plasma membrane`GO:0042973^molecular_function^glucan endo-1,3-beta-D-glucosidase activity`GO:0005975^biological_process^carbohydrate metab…	GO:0004553^molecular_function^hydrolase activity, hydrolyzing O-glycosyl compounds`GO:0005975^biological_process^carbohydrate metabolic process
TRINITY_DN119230_c1_g2	21.1	16.74	33.15	23.6633	1.97	0.45	14.62	5.68	1.05	0.27	0.86	0.726667	0.11	0.3	1.08	0.496667	0	0	-4.75835	0	31 kDa ribonucleoprotein	31 kDa ribonucleoprotein	CP31B_ARATH^CP31B_ARATH^Q:102-308,H:111-181^54.93%ID^E:9e-15^RecName: Full=RNA-binding protein CP31B, chloroplastic {ECO:0000305};^Eukaryota; Viridiplantae; Streptophyta; Embryophyta; Tracheophyta; Spermatophyta; Magnoliophyta; eudicotyledons; Gunneridae; Pentapetalae; rosids; malvids; Brassicales; Brassicaceae; Camelineae; Arabidopsis`CP31B_ARATH^CP31B_ARATH^Q:108-308,H:207-275^39.13%ID^E:1e-05^…	CP31B_ARATH^CP31B_ARATH^Q:34-102,H:111-181^54.93%ID^E:2e-15^RecName: Full=RNA-binding protein CP31B, chloroplastic {ECO:0000305};^Eukaryota; Viridiplantae; Streptophyta; Embryophyta; Tracheophyta; Spermatophyta; Magnoliophyta; eudicotyledons; Gunneridae; Pentapetalae; rosids; malvids; Brassicales; Brassicaceae; Camelineae; Arabidopsis`CP31B_ARATH^CP31B_ARATH^Q:36-102,H:207-275^39.13%ID^E:7e-06^Re…	PF00076.19^RRM_1^RNA recognition motif. (a.k.a. RRM, RBD, or RNP domain)^38-102^E:1.9e-12	ENOG4111FDY^Rna-binding protein	GO:0009507^cellular_component^chloroplast`GO:0009941^cellular_component^chloroplast envelope`GO:0009570^cellular_component^chloroplast stroma`GO:0030529^cellular_component^intracellular ribonucleoprotein complex`GO:0000166^molecular_function^nucleotide binding`GO:0008266^molecular_function^poly(U) RNA binding`GO:0045087^biological_process^innate immune response`GO:0006397^biological_process^mRNA …	GO:0003676^molecular_function^nucleic acid binding
TRINITY_DN102068_c0_g1	628.86	531.57	509.56	556.663	366.67	202.18	632.76	400.537	10.1	13.05	123.97	49.04	35.44	77.86	101.5	71.6	0	0	-4.75575	-2.51174	2Fe-2S ferredoxin superfamily protein	.	FER1_SOLLC^FER1_SOLLC^Q:515-937,H:4-144^67.38%ID^E:2e-63^RecName: Full=Ferredoxin-1, chloroplastic;^Eukaryota; Viridiplantae; Streptophyta; Embryophyta; Tracheophyta; Spermatophyta; Magnoliophyta; eudicotyledons; Gunneridae; Pentapetalae; asterids; lamiids; Solanales; Solanaceae; Solanoideae; Solaneae; Solanum; Lycopersicon	FER1_SOLLC^FER1_SOLLC^Q:6-148,H:2-144^67.13%ID^E:9e-68^RecName: Full=Ferredoxin-1, chloroplastic;^Eukaryota; Viridiplantae; Streptophyta; Embryophyta; Tracheophyta; Spermatophyta; Magnoliophyta; eudicotyledons; Gunneridae; Pentapetalae; asterids; lamiids; Solanales; Solanaceae; Solanoideae; Solaneae; Solanum; Lycopersicon	PF00111.24^Fer2^2Fe-2S iron-sulfur cluster binding domain^59-132^E:1e-20	COG0633^Ferredoxin	GO:0009507^cellular_component^chloroplast`GO:0051537^molecular_function^2 iron, 2 sulfur cluster binding`GO:0009055^molecular_function^electron carrier activity`GO:0046872^molecular_function^metal ion binding`GO:0022900^biological_process^electron transport chain	.
TRINITY_DN114991_c0_g14	1.28	10.12	12.02	7.80667	6.88	6.22	0	4.36667	0	0	0	0	3.02	0.57	0	1.19667	0	0	-4.75376	0	prefoldin	.	PFD1_BOVIN^PFD1_BOVIN^Q:344-12,H:6-116^37.84%ID^E:1e-17^RecName: Full=Prefoldin subunit 1;^Eukaryota; Metazoa; Chordata; Craniata; Vertebrata; Euteleostomi; Mammalia; Eutheria; Laurasiatheria; Cetartiodactyla; Ruminantia; Pecora; Bovidae; Bovinae; Bos	PFD1_BOVIN^PFD1_BOVIN^Q:11-121,H:6-116^37.84%ID^E:1e-17^RecName: Full=Prefoldin subunit 1;^Eukaryota; Metazoa; Chordata; Craniata; Vertebrata; Euteleostomi; Mammalia; Eutheria; Laurasiatheria; Cetartiodactyla; Ruminantia; Pecora; Bovidae; Bovinae; Bos	PF01920.17^Prefoldin_2^Prefoldin subunit^21-123^E:1.4e-21	ENOG4111Q46^protein folding	GO:0005829^cellular_component^cytosol`GO:0016272^cellular_component^prefoldin complex`GO:0051086^biological_process^chaperone mediated protein folding independent of cofactor`GO:0006457^biological_process^protein folding	.
TRINITY_DN115000_c1_g2	159.5	124.9	215.39	166.597	25.59	56.99	112.8	65.1267	0	2.35	25.32	9.22333	7.52	0	189.99	65.8367	0	0	-4.75325	0	thylakoid soluble phosphoprotein TSP9 protein	.	.	.	.	.	.	.
TRINITY_DN58003_c0_g1	1.22	0.37	5.46	2.35	0	0	0	0	0	0	0	0	0	0	0	0	-4.7466	0	-4.75225	0	yippee family zinc-binding protein, putative	yippee family zinc-binding protein, putative	YIPL1_ARATH^YIPL1_ARATH^Q:324-686,H:1-120^66.94%ID^E:2e-48^RecName: Full=Protein yippee-like At3g08990;^Eukaryota; Viridiplantae; Streptophyta; Embryophyta; Tracheophyta; Spermatophyta; Magnoliophyta; eudicotyledons; Gunneridae; Pentapetalae; rosids; malvids; Brassicales; Brassicaceae; Camelineae; Arabidopsis	YIPL1_ARATH^YIPL1_ARATH^Q:1-109,H:1-108^72.48%ID^E:7e-51^RecName: Full=Protein yippee-like At3g08990;^Eukaryota; Viridiplantae; Streptophyta; Embryophyta; Tracheophyta; Spermatophyta; Magnoliophyta; eudicotyledons; Gunneridae; Pentapetalae; rosids; malvids; Brassicales; Brassicaceae; Camelineae; Arabidopsis	PF03226.11^Yippee-Mis18^Yippee zinc-binding/DNA-binding /Mis18, centromere assembly^15-104^E:3.3e-15	ENOG4111VJ1^Yippee-like	.	.
TRINITY_DN105849_c0_g4	131.04	96.15	89.43	105.54	104.22	98.21	0	67.4767	24.38	25.68	0	16.6867	18.73	25.08	27.72	23.8433	0	0	-4.75205	0	macrophage migration inhibition factor-like protein	macrophage migration inhibition factor-like protein	.	.	.	.	GO:0005615^cellular_component^extracellular space`GO:0004167^molecular_function^dopachrome isomerase activity`GO:0050178^molecular_function^phenylpyruvate tautomerase activity	.
TRINITY_DN125828_c1_g44	9.87	33.19	38.45	27.17	5.71	11.04	13.25	10	0	0	4.04	1.34667	0	3.95	0	1.31667	0	0	-4.75172	0	ribulose bisphosphate carboxylase/oxygenase activase	.	RCA2_LARTR^RCA2_LARTR^Q:2-304,H:156-256^97.03%ID^E:6e-65^RecName: Full=Ribulose bisphosphate carboxylase/oxygenase activase 2, chloroplastic;^Eukaryota; Viridiplantae; Streptophyta; Embryophyta; Tracheophyta; Spermatophyta; Magnoliophyta; eudicotyledons; Gunneridae; Pentapetalae; rosids; fabids; Zygophyllales; Zygophyllaceae; Larreoideae; Larrea	RCA2_LARTR^RCA2_LARTR^Q:1-101,H:156-256^97.03%ID^E:5e-65^RecName: Full=Ribulose bisphosphate carboxylase/oxygenase activase 2, chloroplastic;^Eukaryota; Viridiplantae; Streptophyta; Embryophyta; Tracheophyta; Spermatophyta; Magnoliophyta; eudicotyledons; Gunneridae; Pentapetalae; rosids; fabids; Zygophyllales; Zygophyllaceae; Larreoideae; Larrea	PF00004.26^AAA^ATPase family associated with various cellular activities (AAA)^8-96^E:6.8e-10	.	GO:0009570^cellular_component^chloroplast stroma`GO:0005524^molecular_function^ATP binding	.
TRINITY_DN102730_c0_g1	15.91	8.53	10.67	11.7033	5.11	1.4	22.02	9.51	0	0.27	2.53	0.933333	0.54	1.49	1.78	1.27	0	0	-4.74991	0	transmembrane protein, putative	.	.	.	.	.	GO:0009535^cellular_component^chloroplast thylakoid membrane`GO:0005768^cellular_component^endosome`GO:0005794^cellular_component^Golgi apparatus`GO:0000139^cellular_component^Golgi membrane`GO:0016021^cellular_component^integral component of membrane`GO:0016020^cellular_component^membrane`GO:0005886^cellular_component^plasma membrane`GO:0005802^cellular_component^trans-Golgi network`GO:0005774^c…	.
TRINITY_DN124183_c5_g7	5.95	2.3	8.88	5.71	0	0	0	0	0	0.96	0	0.32	0	0.24	0	0.08	-5.89766	0	-4.74987	0	glycerol-3-phosphate acyltransferase	.	GPAT6_ARATH^GPAT6_ARATH^Q:3-119,H:461-499^82.05%ID^E:3e-12^RecName: Full=Glycerol-3-phosphate 2-O-acyltransferase 6;^Eukaryota; Viridiplantae; Streptophyta; Embryophyta; Tracheophyta; Spermatophyta; Magnoliophyta; eudicotyledons; Gunneridae; Pentapetalae; rosids; malvids; Brassicales; Brassicaceae; Camelineae; Arabidopsis	.	.	ENOG4110PXU^glycerol-3-phosphate acyltransferase	GO:0016021^cellular_component^integral component of membrane`GO:0016020^cellular_component^membrane`GO:0090447^molecular_function^glycerol-3-phosphate 2-O-acyltransferase activity`GO:0016791^molecular_function^phosphatase activity`GO:0010143^biological_process^cutin biosynthetic process`GO:0016311^biological_process^dephosphorylation`GO:0009908^biological_process^flower development`GO:0008654^bio…	.
TRINITY_DN108896_c3_g30	101.73	509.51	37.49	216.243	106.92	67.15	0	58.0233	15.14	0	27.18	14.1067	14.9	31.71	115.43	54.0133	0	0	-4.74641	0	ribulose bisphosphate carboxylase small chain	.	RBS3_PEA^RBS3_PEA^Q:179-3,H:14-72^83.05%ID^E:2e-27^RecName: Full=Ribulose bisphosphate carboxylase small chain 3A, chloroplastic;^Eukaryota; Viridiplantae; Streptophyta; Embryophyta; Tracheophyta; Spermatophyta; Magnoliophyta; eudicotyledons; Gunneridae; Pentapetalae; rosids; fabids; Fabales; Fabaceae; Papilionoideae; Fabeae; Pisum	.	.	.	GO:0009507^cellular_component^chloroplast`GO:0004497^molecular_function^monooxygenase activity`GO:0016984^molecular_function^ribulose-bisphosphate carboxylase activity`GO:0009853^biological_process^photorespiration`GO:0019253^biological_process^reductive pentose-phosphate cycle	.
TRINITY_DN126046_c0_g22	12.32	6.27	3.61	7.4	0.61	0.73	1.52	0.953333	0.1	0.6	0.58	0.426667	0	0.71	0.57	0.426667	0	0	-4.74545	0	lipase	lipase	.	.	.	.	.	.
TRINITY_DN127425_c0_g3	2.12	2.44	1.58	2.04667	6.12	2.71	9.5	6.11	0.03	0.04	0.26	0.11	0.24	0.35	0.9	0.496667	0	0	-4.73639	-3.67428	intracellular protein transporter USO1-like protein, putative	intracellular protein transporter USO1-like protein, putative	Y5162_ARATH^Y5162_ARATH^Q:441-1313,H:119-412^47.12%ID^E:1e-65^RecName: Full=Uncharacterized protein At5g41620;^Eukaryota; Viridiplantae; Streptophyta; Embryophyta; Tracheophyta; Spermatophyta; Magnoliophyta; eudicotyledons; Gunneridae; Pentapetalae; rosids; malvids; Brassicales; Brassicaceae; Camelineae; Arabidopsis	Y5162_ARATH^Y5162_ARATH^Q:40-385,H:30-412^40.36%ID^E:4e-77^RecName: Full=Uncharacterized protein At5g41620;^Eukaryota; Viridiplantae; Streptophyta; Embryophyta; Tracheophyta; Spermatophyta; Magnoliophyta; eudicotyledons; Gunneridae; Pentapetalae; rosids; malvids; Brassicales; Brassicaceae; Camelineae; Arabidopsis	.	ENOG410YF2F^intracellular protein transport protein	GO:0009507^cellular_component^chloroplast`GO:0005886^cellular_component^plasma membrane	.
TRINITY_DN129972_c1_g6	2.25	3.57	6.64	4.15333	1.45	3.51	1.79	2.25	0.61	0	0.42	0.343333	0.06	0.65	2.6	1.10333	0	0	-4.73542	0	phosphate transporter PHO1-like protein	phosphate transporter PHO1-like protein	PHO19_ARATH^PHO19_ARATH^Q:1-1185,H:398-792^62.88%ID^E:2e-178^RecName: Full=Phosphate transporter PHO1 homolog 9;^Eukaryota; Viridiplantae; Streptophyta; Embryophyta; Tracheophyta; Spermatophyta; Magnoliophyta; eudicotyledons; Gunneridae; Pentapetalae; rosids; malvids; Brassicales; Brassicaceae; Camelineae; Arabidopsis	PHO19_ARATH^PHO19_ARATH^Q:1-395,H:398-792^63.13%ID^E:0^RecName: Full=Phosphate transporter PHO1 homolog 9;^Eukaryota; Viridiplantae; Streptophyta; Embryophyta; Tracheophyta; Spermatophyta; Magnoliophyta; eudicotyledons; Gunneridae; Pentapetalae; rosids; malvids; Brassicales; Brassicaceae; Camelineae; Arabidopsis	PF03124.11^EXS^EXS family^41-378^E:6.5e-80	COG5409^Xenotropic and polytropic retrovirus receptor 1	GO:0005794^cellular_component^Golgi apparatus`GO:0016021^cellular_component^integral component of membrane`GO:0005886^cellular_component^plasma membrane`GO:0005802^cellular_component^trans-Golgi network`GO:0055062^biological_process^phosphate ion homeostasis`GO:0006817^biological_process^phosphate ion transport`GO:0055069^biological_process^zinc ion homeostasis	.
TRINITY_DN116350_c0_g6	3.97	7.81	4.1	5.29333	4.05	5.07	2.9	4.00667	0	0	0	0	0	0.92	0	0.306667	0	0	-4.73537	0	glycerol-3-phosphate acyltransferase	glycerol-3-phosphate acyltransferase	GPAT6_ARATH^GPAT6_ARATH^Q:253-393,H:10-56^80.85%ID^E:3e-17^RecName: Full=Glycerol-3-phosphate 2-O-acyltransferase 6;^Eukaryota; Viridiplantae; Streptophyta; Embryophyta; Tracheophyta; Spermatophyta; Magnoliophyta; eudicotyledons; Gunneridae; Pentapetalae; rosids; malvids; Brassicales; Brassicaceae; Camelineae; Arabidopsis	.	.	ENOG4110PXU^glycerol-3-phosphate acyltransferase	GO:0016021^cellular_component^integral component of membrane`GO:0016020^cellular_component^membrane`GO:0090447^molecular_function^glycerol-3-phosphate 2-O-acyltransferase activity`GO:0016791^molecular_function^phosphatase activity`GO:0010143^biological_process^cutin biosynthetic process`GO:0016311^biological_process^dephosphorylation`GO:0009908^biological_process^flower development`GO:0008654^bio…	.
TRINITY_DN108653_c1_g1	19.23	34.85	27.15	27.0767	15.84	26.84	20.01	20.8967	0.11	1.99	7.15	3.08333	0.52	7.67	1.89	3.36	0	0	-4.7349	-3.43262	fatty acid hydroxylase superfamily protein	.	CER3_ARATH^CER3_ARATH^Q:150-2018,H:1-629^66.98%ID^E:0^RecName: Full=Protein ECERIFERUM 3;^Eukaryota; Viridiplantae; Streptophyta; Embryophyta; Tracheophyta; Spermatophyta; Magnoliophyta; eudicotyledons; Gunneridae; Pentapetalae; rosids; malvids; Brassicales; Brassicaceae; Camelineae; Arabidopsis	CER3_ARATH^CER3_ARATH^Q:1-623,H:1-629^66.98%ID^E:0^RecName: Full=Protein ECERIFERUM 3;^Eukaryota; Viridiplantae; Streptophyta; Embryophyta; Tracheophyta; Spermatophyta; Magnoliophyta; eudicotyledons; Gunneridae; Pentapetalae; rosids; malvids; Brassicales; Brassicaceae; Camelineae; Arabidopsis	PF04116.10^FA_hydroxylase^Fatty acid hydroxylase superfamily^131-270^E:1.8e-17`PF12076.5^Wax2_C^WAX2 C-terminal domain^450-620^E:1.8e-67	ENOG410Y1F6^WAX2 C-terminal domain	GO:0005789^cellular_component^endoplasmic reticulum membrane`GO:0016021^cellular_component^integral component of membrane`GO:0016020^cellular_component^membrane`GO:0005886^cellular_component^plasma membrane`GO:0005506^molecular_function^iron ion binding`GO:0016491^molecular_function^oxidoreductase activity`GO:0043447^biological_process^alkane biosynthetic process`GO:0042335^biological_process^cut…	.
TRINITY_DN87865_c0_g1	27.12	28.02	27.87	27.67	13.87	8.03	45.88	22.5933	0.79	0.55	3.87	1.73667	1.51	1.61	3.91	2.34333	0	0	-4.73047	0	Rho GDP-dissociation inhibitor-like protein	Rho GDP-dissociation inhibitor-like protein	GDIR_ARATH^GDIR_ARATH^Q:1018-500,H:67-239^65.32%ID^E:2e-78^RecName: Full=Rho GDP-dissociation inhibitor 1;^Eukaryota; Viridiplantae; Streptophyta; Embryophyta; Tracheophyta; Spermatophyta; Magnoliophyta; eudicotyledons; Gunneridae; Pentapetalae; rosids; malvids; Brassicales; Brassicaceae; Camelineae; Arabidopsis	GDIR_ARATH^GDIR_ARATH^Q:49-235,H:53-239^64.71%ID^E:1e-86^RecName: Full=Rho GDP-dissociation inhibitor 1;^Eukaryota; Viridiplantae; Streptophyta; Embryophyta; Tracheophyta; Spermatophyta; Magnoliophyta; eudicotyledons; Gunneridae; Pentapetalae; rosids; malvids; Brassicales; Brassicaceae; Camelineae; Arabidopsis	PF02115.14^Rho_GDI^RHO protein GDP dissociation inhibitor^46-232^E:8.7e-83	ENOG4111K44^Rho GDP dissociation inhibitor (GDI)	GO:0005737^cellular_component^cytoplasm`GO:0005096^molecular_function^GTPase activator activity`GO:0005094^molecular_function^Rho GDP-dissociation inhibitor activity`GO:0009932^biological_process^cell tip growth`GO:0010053^biological_process^root epidermal cell differentiation	GO:0005094^molecular_function^Rho GDP-dissociation inhibitor activity`GO:0005737^cellular_component^cytoplasm
TRINITY_DN122477_c1_g3	0.18	1.82	17.35	6.45	5.09	2.46	0	2.51667	0	0	0	0	1.89	0.86	0	0.916667	0	0	-4.73036	0	transmembrane protein, putative	.	Y3972_ARATH^Y3972_ARATH^Q:1-147,H:213-261^65.31%ID^E:2e-15^RecName: Full=Uncharacterized protein At3g49720;^Eukaryota; Viridiplantae; Streptophyta; Embryophyta; Tracheophyta; Spermatophyta; Magnoliophyta; eudicotyledons; Gunneridae; Pentapetalae; rosids; malvids; Brassicales; Brassicaceae; Camelineae; Arabidopsis	.	.	ENOG4111QN3^NA	.	.
TRINITY_DN123505_c4_g39	111.35	46.77	44.09	67.4033	0	0	0	0	2.54	0	0	0.846667	0	0	0	0	-5.25286	0	-4.7297	0	RAB GTPase-like protein A1D	.	RAA5D_ARATH^RAA5D_ARATH^Q:227-3,H:59-133^88%ID^E:9e-42^RecName: Full=Ras-related protein RABA5d;^Eukaryota; Viridiplantae; Streptophyta; Embryophyta; Tracheophyta; Spermatophyta; Magnoliophyta; eudicotyledons; Gunneridae; Pentapetalae; rosids; malvids; Brassicales; Brassicaceae; Camelineae; Arabidopsis	.	.	COG1100^GTP-binding Protein	GO:0005622^cellular_component^intracellular`GO:0005886^cellular_component^plasma membrane`GO:0005525^molecular_function^GTP binding`GO:0015031^biological_process^protein transport`GO:0007264^biological_process^small GTPase mediated signal transduction	.
TRINITY_DN120540_c2_g26	66.84	36.4	27.24	43.4933	0	7.59	0.59	2.72667	32.29	0	0	10.7633	122.52	21.31	0	47.9433	0	0	-4.72814	0	6.S ribosomal protein L26-1	.	RL261_ARATH^RL261_ARATH^Q:1-249,H:64-146^89.16%ID^E:3e-23^RecName: Full=60S ribosomal protein L26-1;^Eukaryota; Viridiplantae; Streptophyta; Embryophyta; Tracheophyta; Spermatophyta; Magnoliophyta; eudicotyledons; Gunneridae; Pentapetalae; rosids; malvids; Brassicales; Brassicaceae; Camelineae; Arabidopsis	.	.	COG0198^One of the proteins that surrounds the polypeptide exit tunnel on the outside of the subunit (By similarity)	GO:0009507^cellular_component^chloroplast`GO:0005829^cellular_component^cytosol`GO:0022625^cellular_component^cytosolic large ribosomal subunit`GO:0022626^cellular_component^cytosolic ribosome`GO:0016020^cellular_component^membrane`GO:0005730^cellular_component^nucleolus`GO:0005634^cellular_component^nucleus`GO:0005886^cellular_component^plasma membrane`GO:0005774^cellular_component^vacuolar memb…	.
TRINITY_DN117980_c0_g2	61.77	249.95	147.08	152.933	0.3	14.64	450.58	155.173	0.52	9.84	37.25	15.87	36.26	21.22	0	19.16	0	0	-4.72625	0	light-harvesting complex I chlorophyll A/B-binding protein	light-harvesting complex I chlorophyll A/B-binding protein	.	.	.	.	GO:0009941^cellular_component^chloroplast envelope`GO:0009535^cellular_component^chloroplast thylakoid membrane`GO:0016021^cellular_component^integral component of membrane`GO:0009522^cellular_component^photosystem I`GO:0009523^cellular_component^photosystem II`GO:0010287^cellular_component^plastoglobule`GO:0016168^molecular_function^chlorophyll binding`GO:0046872^molecular_function^metal ion bin…	.
TRINITY_DN126359_c4_g6	3	7.92	9.96	6.96	0	0.72	0	0.24	0	0.42	0	0.14	0	0	0.4	0.133333	-4.60739	0	-4.72577	0	cinnamyl alcohol dehydrogenase-like protein	cinnamyl alcohol dehydrogenase-like protein	CADH7_ORYSJ^CADH7_ORYSJ^Q:424-353,H:354-377^87.5%ID^E:2e-06^RecName: Full=Cinnamyl alcohol dehydrogenase 7;^Eukaryota; Viridiplantae; Streptophyta; Embryophyta; Tracheophyta; Spermatophyta; Magnoliophyta; Liliopsida; Poales; Poaceae; BOP clade; Oryzoideae; Oryzeae; Oryzinae; Oryza	.	.	COG1064^alcohol dehydrogenase	GO:0046029^molecular_function^mannitol dehydrogenase activity`GO:0008270^molecular_function^zinc ion binding	.
TRINITY_DN127712_c9_g1	4.61	27.9	58.6	30.37	0	6.52	0	2.17333	0	0	4.82	1.60667	0	1.31	11.16	4.15667	0	0	-4.72414	0	thiazole biosynthetic enzyme	.	THI43_PHYPA^THI43_PHYPA^Q:332-225,H:307-344^84.21%ID^E:1e-11^RecName: Full=Thiamine thiazole synthase 3, chloroplastic {ECO:0000255|HAMAP-Rule:MF_03158};^Eukaryota; Viridiplantae; Streptophyta; Embryophyta; Bryophyta; Bryophytina; Bryopsida; Funariidae; Funariales; Funariaceae; Physcomitrella	.	.	COG1635^Involved in biosynthesis of the thiamine precursor thiazole. Catalyzes the conversion of NAD and glycine to adenosine diphosphate 5-(2-hydroxyethyl)-4-methylthiazole-2-carboxylic acid (ADT), an adenylated thiazole intermediate. The reaction includes an iron-dependent sulfide transfer from a conserved cysteine residue of the protein to a thiazole intermediate. The enzyme can only undergo a…	GO:0009507^cellular_component^chloroplast`GO:0046872^molecular_function^metal ion binding`GO:0016491^molecular_function^oxidoreductase activity`GO:0006950^biological_process^response to stress`GO:0009228^biological_process^thiamine biosynthetic process	.
TRINITY_DN125268_c2_g1	7.5	1.58	0	3.02667	0	0	0	0	0	0	0	0	0	0.67	0.06	0.243333	0	0	-4.72293	0	.	.	.	.	.	.	.	.
TRINITY_DN131635_c6_g3	5.91	6.82	4.04	5.59	0	1.23	0	0.41	0	2.27	0	0.756667	3.48	6.21	0.3	3.33	-5.05824	0	-4.72171	0	CHUP1	.	.	.	.	.	.	.
TRINITY_DN121108_c0_g3	1.69	0.79	4.24	2.24	0.56	0.11	6.26	2.31	0	0	0	0	0	0	3.84	1.28	0	0	-4.72155	0	cytochrome P45. family 88 protein	cytochrome P45. family 88 protein	BAMO_GLYUR^BAMO_GLYUR^Q:8-265,H:1-90^63.33%ID^E:3e-35^RecName: Full=Beta-amyrin 11-oxidase;^Eukaryota; Viridiplantae; Streptophyta; Embryophyta; Tracheophyta; Spermatophyta; Magnoliophyta; eudicotyledons; Gunneridae; Pentapetalae; rosids; fabids; Fabales; Fabaceae; Papilionoideae; Galegeae; Glycyrrhiza	BAMO_GLYUR^BAMO_GLYUR^Q:3-95,H:1-97^59.79%ID^E:4e-34^RecName: Full=Beta-amyrin 11-oxidase;^Eukaryota; Viridiplantae; Streptophyta; Embryophyta; Tracheophyta; Spermatophyta; Magnoliophyta; eudicotyledons; Gunneridae; Pentapetalae; rosids; fabids; Fabales; Fabaceae; Papilionoideae; Galegeae; Glycyrrhiza	.	.	GO:0016021^cellular_component^integral component of membrane`GO:0020037^molecular_function^heme binding`GO:0005506^molecular_function^iron ion binding`GO:0004497^molecular_function^monooxygenase activity`GO:0016705^molecular_function^oxidoreductase activity, acting on paired donors, with incorporation or reduction of molecular oxygen	GO:0005506^molecular_function^iron ion binding`GO:0016705^molecular_function^oxidoreductase activity, acting on paired donors, with incorporation or reduction of molecular oxygen`GO:0020037^molecular_function^heme binding`GO:0055114^biological_process^oxidation-reduction process
TRINITY_DN119405_c0_g1	100.63	88.52	55.26	81.47	42.01	36.13	42.21	40.1167	0.88	2.05	13.34	5.42333	6.13	9.44	14.12	9.89667	0	0	-4.71996	0	helix loop helix DNA-binding domain protein	helix loop helix DNA-binding domain protein	BH025_ARATH^BH025_ARATH^Q:1-390,H:151-291^43.97%ID^E:3e-26^RecName: Full=Transcription factor bHLH25;^Eukaryota; Viridiplantae; Streptophyta; Embryophyta; Tracheophyta; Spermatophyta; Magnoliophyta; eudicotyledons; Gunneridae; Pentapetalae; rosids; malvids; Brassicales; Brassicaceae; Camelineae; Arabidopsis	BH025_ARATH^BH025_ARATH^Q:1-130,H:151-291^46.1%ID^E:2e-29^RecName: Full=Transcription factor bHLH25;^Eukaryota; Viridiplantae; Streptophyta; Embryophyta; Tracheophyta; Spermatophyta; Magnoliophyta; eudicotyledons; Gunneridae; Pentapetalae; rosids; malvids; Brassicales; Brassicaceae; Camelineae; Arabidopsis	PF00010.23^HLH^Helix-loop-helix DNA-binding domain^3-48^E:4e-06	ENOG410YG6S^Transcription factor	GO:0005634^cellular_component^nucleus`GO:0003677^molecular_function^DNA binding`GO:0003700^molecular_function^transcription factor activity, sequence-specific DNA binding`GO:0006355^biological_process^regulation of transcription, DNA-templated`GO:0006351^biological_process^transcription, DNA-templated	.
TRINITY_DN124295_c2_g2	16.28	4.85	0	7.04333	10.11	4.56	0	4.89	0	0	0	0	0	1.61	0	0.536667	0	0	-4.71991	0	diaminopimelate decarboxylase	diaminopimelate decarboxylase	DCDA1_ARATH^DCDA1_ARATH^Q:672-19,H:267-484^85.78%ID^E:4e-137^RecName: Full=Diaminopimelate decarboxylase 1, chloroplastic;^Eukaryota; Viridiplantae; Streptophyta; Embryophyta; Tracheophyta; Spermatophyta; Magnoliophyta; eudicotyledons; Gunneridae; Pentapetalae; rosids; malvids; Brassicales; Brassicaceae; Camelineae; Arabidopsis	DCDA1_ARATH^DCDA1_ARATH^Q:1-218,H:267-484^85.78%ID^E:3e-137^RecName: Full=Diaminopimelate decarboxylase 1, chloroplastic;^Eukaryota; Viridiplantae; Streptophyta; Embryophyta; Tracheophyta; Spermatophyta; Magnoliophyta; eudicotyledons; Gunneridae; Pentapetalae; rosids; malvids; Brassicales; Brassicaceae; Camelineae; Arabidopsis	PF02784.13^Orn_Arg_deC_N^Pyridoxal-dependent decarboxylase, pyridoxal binding domain^1-82^E:8.5e-10`PF00278.19^Orn_DAP_Arg_deC^Pyridoxal-dependent decarboxylase, C-terminal sheet domain^86-191^E:7.9e-17	COG0019^Specifically catalyzes the decarboxylation of meso- diaminopimelate (meso-DAP) to L-lysine (By similarity)	GO:0009507^cellular_component^chloroplast`GO:0009570^cellular_component^chloroplast stroma`GO:0005829^cellular_component^cytosol`GO:0008836^molecular_function^diaminopimelate decarboxylase activity`GO:0009089^biological_process^lysine biosynthetic process via diaminopimelate	GO:0003824^molecular_function^catalytic activity
TRINITY_DN109601_c1_g7	43.71	35.1	73.64	50.8167	31.79	16.97	57.2	35.32	0	2.94	17.5	6.81333	5.19	5.85	6.33	5.79	0	0	-4.71991	0	Pmr5/Cas1p GDSL/SGNH-like acyl-esterase family protein	Pmr5/Cas1p GDSL/SGNH-like acyl-esterase family protein	.	.	.	.	GO:0005794^cellular_component^Golgi apparatus`GO:0016021^cellular_component^integral component of membrane`GO:0016413^molecular_function^O-acetyltransferase activity`GO:0071554^biological_process^cell wall organization or biogenesis	.
TRINITY_DN129748_c6_g4	20.37	21.15	13.1	18.2067	6.97	15.24	13.88	12.03	0	1.28	2.65	1.31	0	1.78	1.82	1.2	0	0	-4.71911	0	auxin-responsive family protein	.	B561C_ARATH^B561C_ARATH^Q:485-3,H:59-229^51.46%ID^E:3e-45^RecName: Full=Cytochrome b561 and DOMON domain-containing protein At3g25290;^Eukaryota; Viridiplantae; Streptophyta; Embryophyta; Tracheophyta; Spermatophyta; Magnoliophyta; eudicotyledons; Gunneridae; Pentapetalae; rosids; malvids; Brassicales; Brassicaceae; Camelineae; Arabidopsis	B561C_ARATH^B561C_ARATH^Q:1-161,H:59-229^51.46%ID^E:3e-45^RecName: Full=Cytochrome b561 and DOMON domain-containing protein At3g25290;^Eukaryota; Viridiplantae; Streptophyta; Embryophyta; Tracheophyta; Spermatophyta; Magnoliophyta; eudicotyledons; Gunneridae; Pentapetalae; rosids; malvids; Brassicales; Brassicaceae; Camelineae; Arabidopsis	PF04526.10^DUF568^Protein of unknown function (DUF568)^31-128^E:3.9e-28	ENOG410Y10S^auxin-responsive protein	GO:0016021^cellular_component^integral component of membrane`GO:0005886^cellular_component^plasma membrane`GO:0009506^cellular_component^plasmodesma`GO:0046872^molecular_function^metal ion binding`GO:0055114^biological_process^oxidation-reduction process	.
TRINITY_DN98117_c0_g1	5.07	0.73	5	3.6	0	0.64	0.21	0.283333	0	0	0	0	0	0	0	0	0	0	-4.71856	0	.	.	.	.	.	.	.	.
TRINITY_DN119686_c1_g4	20.29	13.84	8.94	14.3567	0.2	9.55	12.92	7.55667	0.23	1.25	0.47	0.65	0.21	5.49	0.92	2.20667	0	0	-4.71557	0	D27 family protein, putative	D27 family protein, putative	.	.	.	.	GO:0009507^cellular_component^chloroplast`GO:0009536^cellular_component^plastid`GO:0016853^molecular_function^isomerase activity`GO:0046872^molecular_function^metal ion binding`GO:0010223^biological_process^secondary shoot formation`GO:1901601^biological_process^strigolactone biosynthetic process	.
TRINITY_DN110390_c0_g1	0.47	0.99	0.99	0.816667	1.27	0.32	0	0.53	0	0.05	0	0.0166667	1.07	0.57	0.15	0.596667	0	3.76126	-4.7154	0	ubiquitin carboxyl-terminal hydrolase	ubiquitin carboxyl-terminal hydrolase	UBP14_ARATH^UBP14_ARATH^Q:1135-239,H:290-618^47.46%ID^E:2e-79^RecName: Full=Ubiquitin carboxyl-terminal hydrolase 14;^Eukaryota; Viridiplantae; Streptophyta; Embryophyta; Tracheophyta; Spermatophyta; Magnoliophyta; eudicotyledons; Gunneridae; Pentapetalae; rosids; malvids; Brassicales; Brassicaceae; Camelineae; Arabidopsis`UBP14_ARATH^UBP14_ARATH^Q:1597-1154,H:3-142^44.94%ID^E:3e-35^RecName: Full…	UBP14_ARATH^UBP14_ARATH^Q:185-483,H:290-618^47.46%ID^E:3e-80^RecName: Full=Ubiquitin carboxyl-terminal hydrolase 14;^Eukaryota; Viridiplantae; Streptophyta; Embryophyta; Tracheophyta; Spermatophyta; Magnoliophyta; eudicotyledons; Gunneridae; Pentapetalae; rosids; malvids; Brassicales; Brassicaceae; Camelineae; Arabidopsis`UBP14_ARATH^UBP14_ARATH^Q:31-189,H:3-153^42.6%ID^E:9e-36^RecName: Full=Ubiq…	PF00443.26^UCH^Ubiquitin carboxyl-terminal hydrolase^206-542^E:3.1e-32`PF13423.3^UCH_1^Ubiquitin carboxyl-terminal hydrolase^347-526^E:9.1e-11	COG5207^ubiquitin carboxyl-terminal hydrolase	GO:0005681^cellular_component^spliceosomal complex`GO:0036459^molecular_function^thiol-dependent ubiquitinyl hydrolase activity`GO:0008270^molecular_function^zinc ion binding`GO:0007049^biological_process^cell cycle`GO:0051301^biological_process^cell division`GO:0006397^biological_process^mRNA processing`GO:0016579^biological_process^protein deubiquitination`GO:0008380^biological_process^RNA spli…	GO:0008270^molecular_function^zinc ion binding`GO:0036459^molecular_function^thiol-dependent ubiquitinyl hydrolase activity`GO:0016579^biological_process^protein deubiquitination
TRINITY_DN92751_c0_g1	5.62	4.36	2.57	4.18333	3.58	2.51	4.06	3.38333	0.14	0.34	0	0.16	0	0.31	0.16	0.156667	0	0	-4.71488	-4.3225	cysteine-rich RLK (receptor-like kinase) protein	.	CRR38_ARATH^CRR38_ARATH^Q:898-179,H:12-250^56.38%ID^E:2e-82^RecName: Full=Cysteine-rich repeat secretory protein 38;^Eukaryota; Viridiplantae; Streptophyta; Embryophyta; Tracheophyta; Spermatophyta; Magnoliophyta; eudicotyledons; Gunneridae; Pentapetalae; rosids; malvids; Brassicales; Brassicaceae; Camelineae; Arabidopsis	CRR38_ARATH^CRR38_ARATH^Q:6-245,H:12-250^56.38%ID^E:3e-89^RecName: Full=Cysteine-rich repeat secretory protein 38;^Eukaryota; Viridiplantae; Streptophyta; Embryophyta; Tracheophyta; Spermatophyta; Magnoliophyta; eudicotyledons; Gunneridae; Pentapetalae; rosids; malvids; Brassicales; Brassicaceae; Camelineae; Arabidopsis	PF01657.14^Stress-antifung^Salt stress response/antifungal^33-128^E:1.1e-22`PF01657.14^Stress-antifung^Salt stress response/antifungal^149-240^E:2.2e-16	ENOG410YIB0^cysteine-rich repeat secretory protein	GO:0016021^cellular_component^integral component of membrane`GO:0005524^molecular_function^ATP binding`GO:0004674^molecular_function^protein serine/threonine kinase activity	.
TRINITY_DN125011_c4_g40	7.29	14.84	27.03	16.3867	47.27	34.71	54.86	45.6133	0	0	11.55	3.85	1.05	2.17	1.12	1.44667	0	0	-4.71146	-5.0073	chalcone and stilbene synthase family protein	chalcone and stilbene synthase family protein	CHS3_RUTGR^CHS3_RUTGR^Q:284-3,H:4-97^86.17%ID^E:9e-54^RecName: Full=Chalcone synthase 3;^Eukaryota; Viridiplantae; Streptophyta; Embryophyta; Tracheophyta; Spermatophyta; Magnoliophyta; eudicotyledons; Gunneridae; Pentapetalae; rosids; malvids; Sapindales; Rutaceae; Rutoideae; Ruta	.	.	.	GO:0016210^molecular_function^naringenin-chalcone synthase activity`GO:0009813^biological_process^flavonoid biosynthetic process	GO:0016747^molecular_function^transferase activity, transferring acyl groups other than amino-acyl groups`GO:0006633^biological_process^fatty acid biosynthetic process`GO:0016020^cellular_component^membrane`GO:0004315^molecular_function^3-oxoacyl-[acyl-carrier-protein] synthase activity
TRINITY_DN124779_c2_g40	26.31	19.05	35.94	27.1	20.29	6.19	36.92	21.1333	0	0	4.82	1.60667	0	3.12	6.14	3.08667	0	0	-4.71136	0	benzyl alcohol O-benzoyltransferase	.	BEBT_TOBAC^BEBT_TOBAC^Q:302-6,H:341-439^83.84%ID^E:6e-53^RecName: Full=Benzyl alcohol O-benzoyltransferase;^Eukaryota; Viridiplantae; Streptophyta; Embryophyta; Tracheophyta; Spermatophyta; Magnoliophyta; eudicotyledons; Gunneridae; Pentapetalae; asterids; lamiids; Solanales; Solanaceae; Nicotianoideae; Nicotianeae; Nicotiana	BEBT_TOBAC^BEBT_TOBAC^Q:1-99,H:341-439^83.84%ID^E:5e-53^RecName: Full=Benzyl alcohol O-benzoyltransferase;^Eukaryota; Viridiplantae; Streptophyta; Embryophyta; Tracheophyta; Spermatophyta; Magnoliophyta; eudicotyledons; Gunneridae; Pentapetalae; asterids; lamiids; Solanales; Solanaceae; Nicotianoideae; Nicotianeae; Nicotiana	PF02458.12^Transferase^Transferase family^25-98^E:3.8e-09	.	GO:0016747^molecular_function^transferase activity, transferring acyl groups other than amino-acyl groups	.
TRINITY_DN124331_c0_g15	6.51	38.01	8.58	17.7	1.07	40.53	60.68	34.0933	0	2.15	0.43	0.86	0.57	0.36	6.79	2.57333	0	0	-4.70987	0	.	.	.	.	.	.	.	.
TRINITY_DN98634_c0_g1	2.12	49.58	35.21	28.97	18.13	32.68	4.76	18.5233	0.66	0	0	0.22	0	11.21	0	3.73667	0	0	-4.70967	0	.	.	.	.	.	.	.	.
TRINITY_DN107492_c0_g9	17.67	43.17	29.94	30.26	17.17	15.65	0	10.94	4.51	2.77	0	2.42667	5.18	2.4	7.46	5.01333	0	0	-4.70961	0	5.S ribosomal protein L5P	5.S ribosomal protein L5P	RK5_ARATH^RK5_ARATH^Q:260-3,H:38-123^74.42%ID^E:2e-30^RecName: Full=50S ribosomal protein L5, chloroplastic;^Eukaryota; Viridiplantae; Streptophyta; Embryophyta; Tracheophyta; Spermatophyta; Magnoliophyta; eudicotyledons; Gunneridae; Pentapetalae; rosids; malvids; Brassicales; Brassicaceae; Camelineae; Arabidopsis	RK5_ARATH^RK5_ARATH^Q:4-127,H:3-123^62.9%ID^E:3e-43^RecName: Full=50S ribosomal protein L5, chloroplastic;^Eukaryota; Viridiplantae; Streptophyta; Embryophyta; Tracheophyta; Spermatophyta; Magnoliophyta; eudicotyledons; Gunneridae; Pentapetalae; rosids; malvids; Brassicales; Brassicaceae; Camelineae; Arabidopsis	PF00281.16^Ribosomal_L5^Ribosomal protein L5^83-127^E:1.4e-17	COG0094^This is 1 of the proteins that binds and probably mediates the attachment of the 5S RNA into the large ribosomal subunit, where it forms part of the central protuberance. In the 70S ribosome it contacts protein S13 of the 30S subunit (bridge B1b), connecting the 2 subunits	GO:0009507^cellular_component^chloroplast`GO:0009941^cellular_component^chloroplast envelope`GO:0009570^cellular_component^chloroplast stroma`GO:0022626^cellular_component^cytosolic ribosome`GO:0016020^cellular_component^membrane`GO:0019843^molecular_function^rRNA binding`GO:0003735^molecular_function^structural constituent of ribosome`GO:0009735^biological_process^response to cytokinin`GO:000641…	.
TRINITY_DN130504_c1_g5	1.67	2.16	4.81	2.88	0.18	0	0.35	0.176667	0	0	0.74	0.246667	0.34	0.1	0.28	0.24	0	0	-4.70746	0	hypothetical protein	hypothetical protein	.	.	PF13976.3^gag_pre-integrs^GAG-pre-integrase domain^38-91^E:1.2e-12	.	.	.
TRINITY_DN73549_c0_g1	6.17	3.83	6.76	5.58667	0	0.59	1.55	0.713333	0	0	0.67	0.223333	0	0	0	0	0	0	-4.70118	0	.	.	.	.	.	.	.	.
TRINITY_DN125686_c0_g30	11.3	11.58	9.18	10.6867	13.93	3.53	6.77	8.07667	0	0	0	0	0	1.04	6.91	2.65	0	0	-4.69897	0	RALF related	.	OLE96_ARATH^OLE96_ARATH^Q:299-33,H:39-113^32.58%ID^E:1e-05^RecName: Full=Pollen-specific protein-like At4g18596;^Eukaryota; Viridiplantae; Streptophyta; Embryophyta; Tracheophyta; Spermatophyta; Magnoliophyta; eudicotyledons; Gunneridae; Pentapetalae; rosids; malvids; Brassicales; Brassicaceae; Camelineae; Arabidopsis	OLE96_ARATH^OLE96_ARATH^Q:2-90,H:39-113^32.58%ID^E:9e-06^RecName: Full=Pollen-specific protein-like At4g18596;^Eukaryota; Viridiplantae; Streptophyta; Embryophyta; Tracheophyta; Spermatophyta; Magnoliophyta; eudicotyledons; Gunneridae; Pentapetalae; rosids; malvids; Brassicales; Brassicaceae; Camelineae; Arabidopsis	PF01190.14^Pollen_Ole_e_I^Pollen proteins Ole e I like^1-96^E:8.7e-21	ENOG410ZND9^pollen Ole e 1 allergen and extensin family protein	.	.
TRINITY_DN121506_c0_g2	51.64	52.82	58.94	54.4667	41.6	28.91	72.89	47.8	1.09	2.58	5	2.89	4.33	5.87	6.89	5.69667	0	0	-4.69774	-3.05621	BHLH transcription factor	.	BH063_ARATH^BH063_ARATH^Q:386-1255,H:15-303^41.27%ID^E:9e-53^RecName: Full=Transcription factor bHLH63;^Eukaryota; Viridiplantae; Streptophyta; Embryophyta; Tracheophyta; Spermatophyta; Magnoliophyta; eudicotyledons; Gunneridae; Pentapetalae; rosids; malvids; Brassicales; Brassicaceae; Camelineae; Arabidopsis	BH063_ARATH^BH063_ARATH^Q:22-311,H:15-303^42.41%ID^E:9e-57^RecName: Full=Transcription factor bHLH63;^Eukaryota; Viridiplantae; Streptophyta; Embryophyta; Tracheophyta; Spermatophyta; Magnoliophyta; eudicotyledons; Gunneridae; Pentapetalae; rosids; malvids; Brassicales; Brassicaceae; Camelineae; Arabidopsis	PF00010.23^HLH^Helix-loop-helix DNA-binding domain^209-256^E:2.1e-07	ENOG410YGAM^Transcription factor	.	.
TRINITY_DN131373_c0_g11	7.47	2.76	30.22	13.4833	0	1.61	0	0.536667	0	0	0	0	0.67	0	0.81	0.493333	0	0	-4.69739	0	ClC chloride channel family protein	.	CLCB_ARATH^CLCB_ARATH^Q:325-2,H:619-731^65.79%ID^E:7e-35^RecName: Full=Chloride channel protein CLC-b;^Eukaryota; Viridiplantae; Streptophyta; Embryophyta; Tracheophyta; Spermatophyta; Magnoliophyta; eudicotyledons; Gunneridae; Pentapetalae; rosids; malvids; Brassicales; Brassicaceae; Camelineae; Arabidopsis	CLCB_ARATH^CLCB_ARATH^Q:1-108,H:619-731^65.79%ID^E:8e-46^RecName: Full=Chloride channel protein CLC-b;^Eukaryota; Viridiplantae; Streptophyta; Embryophyta; Tracheophyta; Spermatophyta; Magnoliophyta; eudicotyledons; Gunneridae; Pentapetalae; rosids; malvids; Brassicales; Brassicaceae; Camelineae; Arabidopsis	.	COG0038^chloride channel	GO:0034707^cellular_component^chloride channel complex`GO:0009705^cellular_component^plant-type vacuole membrane`GO:0009671^molecular_function^nitrate:proton symporter activity`GO:0005247^molecular_function^voltage-gated chloride channel activity`GO:1902600^biological_process^hydrogen ion transmembrane transport`GO:0015706^biological_process^nitrate transport	.
TRINITY_DN129363_c0_g18	16.08	11.93	10.63	12.88	5.02	0	18.64	7.88667	0	0.45	4.56	1.67	0.42	1.63	0.23	0.76	0	0	-4.69499	0	.	.	.	.	.	.	.	.
TRINITY_DN126701_c0_g2	1.25	10.94	7.42	6.53667	4.77	9.62	12.19	8.86	1.37	0	0	0.456667	0	1.62	0	0.54	0	0	-4.69218	-5.32912	methyltransferase PMT26-like protein, putative	methyltransferase PMT26-like protein, putative	PMTQ_ARATH^PMTQ_ARATH^Q:714-406,H:727-829^74.76%ID^E:9e-49^RecName: Full=Probable methyltransferase PMT26;^Eukaryota; Viridiplantae; Streptophyta; Embryophyta; Tracheophyta; Spermatophyta; Magnoliophyta; eudicotyledons; Gunneridae; Pentapetalae; rosids; malvids; Brassicales; Brassicaceae; Camelineae; Arabidopsis	PMTQ_ARATH^PMTQ_ARATH^Q:1-103,H:727-829^74.76%ID^E:8e-51^RecName: Full=Probable methyltransferase PMT26;^Eukaryota; Viridiplantae; Streptophyta; Embryophyta; Tracheophyta; Spermatophyta; Magnoliophyta; eudicotyledons; Gunneridae; Pentapetalae; rosids; malvids; Brassicales; Brassicaceae; Camelineae; Arabidopsis	PF03141.13^Methyltransf_29^Putative S-adenosyl-L-methionine-dependent methyltransferase^1-86^E:4.4e-35	ENOG410Y2C5^Methyltransferase	GO:0005768^cellular_component^endosome`GO:0005794^cellular_component^Golgi apparatus`GO:0000139^cellular_component^Golgi membrane`GO:0016021^cellular_component^integral component of membrane`GO:0005802^cellular_component^trans-Golgi network`GO:0008168^molecular_function^methyltransferase activity	GO:0008168^molecular_function^methyltransferase activity
TRINITY_DN97239_c0_g2	22.7	17.3	17.16	19.0533	8.61	11.62	32.72	17.65	0.2	1.33	1.66	1.06333	2.46	4.33	2.3	3.03	0	0	-4.69014	0	ethphon-induced protein	ethphon-induced protein	.	.	PF04570.11^zf-FLZ^zinc-finger of the FCS-type, C2-C2^31-80^E:2.7e-25	.	.	.
TRINITY_DN125773_c3_g30	12.4	5.95	7.03	8.46	10.48	6.04	5.81	7.44333	0	0	0	0	1.49	1.81	2.28	1.86	0	0	-4.68975	0	TCP family transcription factor	TCP family transcription factor	.	.	.	.	GO:0005634^cellular_component^nucleus`GO:0003677^molecular_function^DNA binding`GO:0003700^molecular_function^transcription factor activity, sequence-specific DNA binding`GO:0030154^biological_process^cell differentiation`GO:0048366^biological_process^leaf development`GO:0009965^biological_process^leaf morphogenesis`GO:0045962^biological_process^positive regulation of development, heterochronic`G…	.
TRINITY_DN130699_c0_g31	22.61	39.04	47.35	36.3333	12.5	9.41	41.22	21.0433	0.54	1.19	0.55	0.76	4.04	6.38	0	3.47333	0	0	-4.68753	0	DNA-damage-repair/toleration DRT1..-like protein	.	DR100_ARATH^DR100_ARATH^Q:283-2,H:206-299^64.89%ID^E:4e-25^RecName: Full=DNA-damage-repair/toleration protein DRT100;^Eukaryota; Viridiplantae; Streptophyta; Embryophyta; Tracheophyta; Spermatophyta; Magnoliophyta; eudicotyledons; Gunneridae; Pentapetalae; rosids; malvids; Brassicales; Brassicaceae; Camelineae; Arabidopsis`DR100_ARATH^DR100_ARATH^Q:277-2,H:112-203^39.13%ID^E:6e-08^RecName: Full=D…	.	.	COG4886^leucine Rich Repeat	GO:0009507^cellular_component^chloroplast`GO:0000166^molecular_function^nucleotide binding`GO:0006281^biological_process^DNA repair	.
TRINITY_DN112478_c1_g12	5.37	22.52	2.93	10.2733	11.89	3.13	4.95	6.65667	0	0	2.07	0.69	0.26	0.7	0	0.32	0	0	-4.6872	0	oxygen-evolving enhancer protein	.	PNSL2_ARATH^PNSL2_ARATH^Q:219-521,H:37-134^57.84%ID^E:3e-34^RecName: Full=Photosynthetic NDH subunit of lumenal location 2, chloroplastic {ECO:0000303|PubMed:21785130};^Eukaryota; Viridiplantae; Streptophyta; Embryophyta; Tracheophyta; Spermatophyta; Magnoliophyta; eudicotyledons; Gunneridae; Pentapetalae; rosids; malvids; Brassicales; Brassicaceae; Camelineae; Arabidopsis	PNSL2_ARATH^PNSL2_ARATH^Q:73-173,H:37-134^57.84%ID^E:2e-35^RecName: Full=Photosynthetic NDH subunit of lumenal location 2, chloroplastic {ECO:0000303|PubMed:21785130};^Eukaryota; Viridiplantae; Streptophyta; Embryophyta; Tracheophyta; Spermatophyta; Magnoliophyta; eudicotyledons; Gunneridae; Pentapetalae; rosids; malvids; Brassicales; Brassicaceae; Camelineae; Arabidopsis	PF05757.8^PsbQ^Oxygen evolving enhancer protein 3 (PsbQ)^105-173^E:1.6e-17	ENOG410YK3K^enhancer protein	.	.
TRINITY_DN126312_c2_g6	11.38	33.82	5.21	16.8033	0.75	2.32	0.51	1.19333	0	2.61	0	0.87	0	0	4.27	1.42333	0	0	-4.68294	0	WEAK movement UNDER BLUE LIGHT-like protein	WEAK movement UNDER BLUE LIGHT-like protein	WEB1_ARATH^WEB1_ARATH^Q:1-300,H:630-729^62%ID^E:2e-11^RecName: Full=Protein WEAK CHLOROPLAST MOVEMENT UNDER BLUE LIGHT 1;^Eukaryota; Viridiplantae; Streptophyta; Embryophyta; Tracheophyta; Spermatophyta; Magnoliophyta; eudicotyledons; Gunneridae; Pentapetalae; rosids; malvids; Brassicales; Brassicaceae; Camelineae; Arabidopsis	WEB1_ARATH^WEB1_ARATH^Q:1-103,H:630-733^62.5%ID^E:2e-29^RecName: Full=Protein WEAK CHLOROPLAST MOVEMENT UNDER BLUE LIGHT 1;^Eukaryota; Viridiplantae; Streptophyta; Embryophyta; Tracheophyta; Spermatophyta; Magnoliophyta; eudicotyledons; Gunneridae; Pentapetalae; rosids; malvids; Brassicales; Brassicaceae; Camelineae; Arabidopsis	PF05701.8^WEMBL^Weak chloroplast movement under blue light^3-99^E:2.6e-35	ENOG410YG1U^Pfam:DUF827	.	.
TRINITY_DN129699_c3_g29	65.48	13.1	111.41	63.33	1.35	21.93	117.8	47.0267	4.68	2.03	0	2.23667	40.88	61.85	59.25	53.9933	0	4.71735	-4.68208	0	fructose-1,6-bisphosphatase	.	F16P1_PEA^F16P1_PEA^Q:1-282,H:181-274^91.49%ID^E:1e-54^RecName: Full=Fructose-1,6-bisphosphatase, chloroplastic;^Eukaryota; Viridiplantae; Streptophyta; Embryophyta; Tracheophyta; Spermatophyta; Magnoliophyta; eudicotyledons; Gunneridae; Pentapetalae; rosids; fabids; Fabales; Fabaceae; Papilionoideae; Fabeae; Pisum	.	.	.	GO:0009570^cellular_component^chloroplast stroma`GO:0042132^molecular_function^fructose 1,6-bisphosphate 1-phosphatase activity`GO:0046872^molecular_function^metal ion binding`GO:0019253^biological_process^reductive pentose-phosphate cycle	.
TRINITY_DN129444_c0_g12	22	8.19	34.21	21.4667	0	1.38	1.7	1.02667	0	1.62	0	0.54	0	2.51	2.58	1.69667	0	0	-4.68138	0	.	.	.	.	.	.	.	.
TRINITY_DN118704_c3_g23	10.33	27.96	40.72	26.3367	89.17	45.03	49.72	61.3067	0	0	69.05	23.0167	21.67	10.71	30.17	20.85	0	0	-4.68134	0	calcium homeostasis regulator CHoR1, putative	calcium homeostasis regulator CHoR1, putative	.	.	.	.	.	.
TRINITY_DN129068_c1_g12	4.54	1.64	2.64	2.94	1.43	3.26	34.65	13.1133	0	1.29	0	0.43	0	8.86	9.09	5.98333	0	0	-4.67993	0	hypothetical protein	hypothetical protein	.	.	.	.	.	.
TRINITY_DN129659_c1_g24	13.74	10.31	14.83	12.96	0	0	9.65	3.21667	0	0	9.67	3.22333	0.36	1.9	0	0.753333	0	0	-4.67525	0	transmembrane amino acid transporter family protein	transmembrane amino acid transporter family protein	AAP6_ARATH^AAP6_ARATH^Q:487-278,H:409-478^47.14%ID^E:3e-14^RecName: Full=Amino acid permease 6;^Eukaryota; Viridiplantae; Streptophyta; Embryophyta; Tracheophyta; Spermatophyta; Magnoliophyta; eudicotyledons; Gunneridae; Pentapetalae; rosids; malvids; Brassicales; Brassicaceae; Camelineae; Arabidopsis	.	.	COG0814^amino acid transport	GO:0016021^cellular_component^integral component of membrane`GO:0016020^cellular_component^membrane`GO:0005886^cellular_component^plasma membrane`GO:0015293^molecular_function^symporter activity`GO:0006865^biological_process^amino acid transport	.
TRINITY_DN129324_c0_g1	13.28	20.24	5.25	12.9233	22.77	5.4	15.52	14.5633	0.05	0.53	0.43	0.336667	0.62	0.87	2.55	1.34667	0	0	-4.67486	0	interactor of constitutive active ROPs protein, putative	.	.	.	.	.	.	.
TRINITY_DN128613_c1_g9	43.03	38.48	28.32	36.61	37.37	13.72	61.36	37.4833	0	1.26	4.24	1.83333	5.52	9.39	10.56	8.49	0	0	-4.67371	0	DUF3685 family protein	.	.	.	.	.	.	.
TRINITY_DN123715_c4_g7	8.7	6.73	19.5	11.6433	19.65	47.72	3.39	23.5867	0	1.76	0.31	0.69	21.29	3.1	0	8.13	0	0	-4.67298	0	.	.	.	.	.	.	.	.
TRINITY_DN124665_c1_g27	3.33	8.67	8.34	6.78	1.37	3.13	1.63	2.04333	0	0	0.66	0.22	0.34	0.17	1.63	0.713333	0	0	-4.67201	0	RALF	.	.	.	.	.	.	.
TRINITY_DN129161_c2_g9	0.64	5.5	20.63	8.92333	0.38	0.26	0.34	0.326667	0	1.78	0	0.593333	0.43	0.3	0	0.243333	0	0	-4.66967	0	.	.	.	.	.	.	.	.
TRINITY_DN115217_c0_g2	5.96	9.52	3.61	6.36333	0.95	2.91	2.56	2.14	0	0	0.44	0.146667	0	4.38	0.83	1.73667	0	0	-4.66681	0	chitinase	chitinase	CTL2_ARATH^CTL2_ARATH^Q:1-435,H:161-305^79.31%ID^E:5e-87^RecName: Full=Chitinase-like protein 2;^Eukaryota; Viridiplantae; Streptophyta; Embryophyta; Tracheophyta; Spermatophyta; Magnoliophyta; eudicotyledons; Gunneridae; Pentapetalae; rosids; malvids; Brassicales; Brassicaceae; Camelineae; Arabidopsis	CTL2_ARATH^CTL2_ARATH^Q:1-145,H:161-305^79.31%ID^E:5e-87^RecName: Full=Chitinase-like protein 2;^Eukaryota; Viridiplantae; Streptophyta; Embryophyta; Tracheophyta; Spermatophyta; Magnoliophyta; eudicotyledons; Gunneridae; Pentapetalae; rosids; malvids; Brassicales; Brassicaceae; Camelineae; Arabidopsis	PF00182.16^Glyco_hydro_19^Chitinase class I^4-143^E:1.1e-39	COG3979^chitinase	GO:0005615^cellular_component^extracellular space`GO:0004568^molecular_function^chitinase activity`GO:0006032^biological_process^chitin catabolic process`GO:0000272^biological_process^polysaccharide catabolic process	GO:0004553^molecular_function^hydrolase activity, hydrolyzing O-glycosyl compounds`GO:0005975^biological_process^carbohydrate metabolic process
TRINITY_DN131373_c0_g23	6.8	16.46	22.93	15.3967	15.92	4.11	10.17	10.0667	0	0.56	1.09	0.55	0	2.06	3.15	1.73667	0	0	-4.66569	0	ClC chloride channel family protein	ClC chloride channel family protein	CLCB_ARATH^CLCB_ARATH^Q:378-115,H:689-776^73.86%ID^E:2e-37^RecName: Full=Chloride channel protein CLC-b;^Eukaryota; Viridiplantae; Streptophyta; Embryophyta; Tracheophyta; Spermatophyta; Magnoliophyta; eudicotyledons; Gunneridae; Pentapetalae; rosids; malvids; Brassicales; Brassicaceae; Camelineae; Arabidopsis	.	.	COG0038^chloride channel	GO:0034707^cellular_component^chloride channel complex`GO:0005622^cellular_component^intracellular`GO:0015112^molecular_function^nitrate transmembrane transporter activity`GO:0005247^molecular_function^voltage-gated chloride channel activity`GO:0006821^biological_process^chloride transport`GO:0015706^biological_process^nitrate transport`GO:0010167^biological_process^response to nitrate	.
TRINITY_DN130779_c5_g39	26.13	27.57	16.97	23.5567	30.31	13.36	40.47	28.0467	0	1.89	6.17	2.68667	1.6	0.74	0.25	0.863333	0	0	-4.66477	-4.86807	polygalacturonase non-catalytic protein	polygalacturonase non-catalytic protein	GP2_SOLLC^GP2_SOLLC^Q:539-9,H:202-376^53.67%ID^E:9e-49^RecName: Full=Polygalacturonase non-catalytic subunit AroGP2;^Eukaryota; Viridiplantae; Streptophyta; Embryophyta; Tracheophyta; Spermatophyta; Magnoliophyta; eudicotyledons; Gunneridae; Pentapetalae; asterids; lamiids; Solanales; Solanaceae; Solanoideae; Solaneae; Solanum; Lycopersicon	GP2_SOLLC^GP2_SOLLC^Q:1-177,H:202-376^53.67%ID^E:8e-49^RecName: Full=Polygalacturonase non-catalytic subunit AroGP2;^Eukaryota; Viridiplantae; Streptophyta; Embryophyta; Tracheophyta; Spermatophyta; Magnoliophyta; eudicotyledons; Gunneridae; Pentapetalae; asterids; lamiids; Solanales; Solanaceae; Solanoideae; Solaneae; Solanum; Lycopersicon	.	ENOG410YDAC^Noncatalytic subunit	GO:0048046^cellular_component^apoplast`GO:0005618^cellular_component^cell wall`GO:0071555^biological_process^cell wall organization`GO:0009835^biological_process^fruit ripening	.
TRINITY_DN129572_c0_g2	6.44	9.23	8.59	8.08667	13.47	10.1	15.91	13.16	0	0	2.5	0.833333	0.87	2.22	6.98	3.35667	0	0	-4.66052	0	glycine cleavage system H protein	glycine cleavage system H protein	GCSH3_ARATH^GCSH3_ARATH^Q:82-2,H:125-151^85.19%ID^E:1e-08^RecName: Full=Glycine cleavage system H protein 3, mitochondrial;^Eukaryota; Viridiplantae; Streptophyta; Embryophyta; Tracheophyta; Spermatophyta; Magnoliophyta; eudicotyledons; Gunneridae; Pentapetalae; rosids; malvids; Brassicales; Brassicaceae; Camelineae; Arabidopsis	.	.	COG0509^The glycine cleavage system catalyzes the degradation of glycine. The H protein shuttles the methylamine group of glycine from the P protein to the T protein (By similarity)	GO:0005960^cellular_component^glycine cleavage complex`GO:0005739^cellular_component^mitochondrion`GO:0019464^biological_process^glycine decarboxylation via glycine cleavage system	.
TRINITY_DN123942_c3_g47	40.57	28.43	47.03	38.6767	29.53	22.09	40.79	30.8033	1.32	0	10.37	3.89667	2.82	5.1	21.41	9.77667	0	0	-4.65943	0	hypothetical protein	hypothetical protein	.	.	.	.	.	.
TRINITY_DN125635_c3_g15	10.79	7.62	22.07	13.4933	19.03	4.2	12.03	11.7533	0	3.88	1.39	1.75667	1.1	0.8	1.03	0.976667	0	0	-4.65868	0	.	.	.	.	.	.	.	.
TRINITY_DN119312_c1_g41	372.42	264.23	191.56	276.07	523.65	122.22	570.66	405.51	6.64	4.68	33.16	14.8267	16.63	20.03	38.91	25.19	0	0	-4.65341	-3.9964	light-harvesting complex I chlorophyll A/B-binding protein	light-harvesting complex I chlorophyll A/B-binding protein	CB2G_SOLLC^CB2G_SOLLC^Q:317-3,H:147-251^98.1%ID^E:6e-69^RecName: Full=Chlorophyll a-b binding protein 3C, chloroplastic;^Eukaryota; Viridiplantae; Streptophyta; Embryophyta; Tracheophyta; Spermatophyta; Magnoliophyta; eudicotyledons; Gunneridae; Pentapetalae; asterids; lamiids; Solanales; Solanaceae; Solanoideae; Solaneae; Solanum; Lycopersicon	CB2G_SOLLC^CB2G_SOLLC^Q:1-105,H:147-251^98.1%ID^E:5e-69^RecName: Full=Chlorophyll a-b binding protein 3C, chloroplastic;^Eukaryota; Viridiplantae; Streptophyta; Embryophyta; Tracheophyta; Spermatophyta; Magnoliophyta; eudicotyledons; Gunneridae; Pentapetalae; asterids; lamiids; Solanales; Solanaceae; Solanoideae; Solaneae; Solanum; Lycopersicon	PF00504.18^Chloroa_b-bind^Chlorophyll A-B binding protein^12-87^E:4.3e-23	ENOG410ZHBU^Chlorophyll A-B binding protein	GO:0009535^cellular_component^chloroplast thylakoid membrane`GO:0016021^cellular_component^integral component of membrane`GO:0009522^cellular_component^photosystem I`GO:0009523^cellular_component^photosystem II`GO:0016168^molecular_function^chlorophyll binding`GO:0046872^molecular_function^metal ion binding`GO:0009765^biological_process^photosynthesis, light harvesting`GO:0018298^biological_proce…	.
TRINITY_DN131425_c2_g30	103.01	26.89	44.09	57.9967	0	2.67	29.39	10.6867	0	7.09	1.39	2.82667	7.45	5.03	21.48	11.32	0	0	-4.65228	0	NAD(P)H dehydrogenase B2	NAD(P)H dehydrogenase B2	NDA1_ARATH^NDA1_ARATH^Q:271-125,H:462-510^75.51%ID^E:5e-21^RecName: Full=Internal alternative NAD(P)H-ubiquinone oxidoreductase A1, mitochondrial;^Eukaryota; Viridiplantae; Streptophyta; Embryophyta; Tracheophyta; Spermatophyta; Magnoliophyta; eudicotyledons; Gunneridae; Pentapetalae; rosids; malvids; Brassicales; Brassicaceae; Camelineae; Arabidopsis	.	.	COG1252^Nadh dehydrogenase	GO:0031304^cellular_component^intrinsic component of mitochondrial inner membrane`GO:0005759^cellular_component^mitochondrial matrix`GO:0005739^cellular_component^mitochondrion`GO:0005777^cellular_component^peroxisome`GO:0003954^molecular_function^NADH dehydrogenase activity`GO:0003959^molecular_function^NADPH dehydrogenase activity`GO:0071482^biological_process^cellular response to light stimulu…	GO:0016491^molecular_function^oxidoreductase activity`GO:0055114^biological_process^oxidation-reduction process
TRINITY_DN106355_c1_g1	24.5	28.43	33.51	28.8133	0.07	0	0.07	0.0466667	4.06	0	16.27	6.77667	3.84	0.07	0.15	1.35333	-8.72811	0	-4.65021	0	ARM repeat protein interacting WITH ABF2 protein	ARM repeat protein interacting WITH ABF2 protein	ABAP1_ARATH^ABAP1_ARATH^Q:1282-356,H:429-728^35.56%ID^E:1e-40^RecName: Full=ARMADILLO BTB ARABIDOPSIS PROTEIN 1;^Eukaryota; Viridiplantae; Streptophyta; Embryophyta; Tracheophyta; Spermatophyta; Magnoliophyta; eudicotyledons; Gunneridae; Pentapetalae; rosids; malvids; Brassicales; Brassicaceae; Camelineae; Arabidopsis	ABAP1_ARATH^ABAP1_ARATH^Q:4-312,H:429-728^36.19%ID^E:3e-45^RecName: Full=ARMADILLO BTB ARABIDOPSIS PROTEIN 1;^Eukaryota; Viridiplantae; Streptophyta; Embryophyta; Tracheophyta; Spermatophyta; Magnoliophyta; eudicotyledons; Gunneridae; Pentapetalae; rosids; malvids; Brassicales; Brassicaceae; Camelineae; Arabidopsis	PF00651.28^BTB^BTB/POZ domain^144-247^E:2.6e-18	ENOG410XRDX^BTB (POZ) domain containing	GO:0005634^cellular_component^nucleus`GO:0005886^cellular_component^plasma membrane`GO:0010187^biological_process^negative regulation of seed germination`GO:0016567^biological_process^protein ubiquitination`GO:0009737^biological_process^response to abscisic acid`GO:0009651^biological_process^response to salt stress	.
TRINITY_DN115394_c2_g3	24.67	24.85	23.36	24.2933	22.35	5.79	29.07	19.07	0.2	0.66	4.48	1.78	0.83	1.69	1.5	1.34	0	0	-4.65014	-3.56883	transmembrane protein, putative	transmembrane protein, putative	.	.	.	.	.	.
TRINITY_DN57523_c0_g1	1.4	0.7	1.14	1.08	0.28	0.27	0.61	0.386667	0	0	0	0	0	0	0	0	0	0	-4.64984	0	myb-like DNA-binding domain, shaqkyf class protein	myb-like DNA-binding domain, shaqkyf class protein	KAN4_ARATH^KAN4_ARATH^Q:234-839,H:80-276^52.43%ID^E:2e-61^RecName: Full=Probable transcription factor KAN4;^Eukaryota; Viridiplantae; Streptophyta; Embryophyta; Tracheophyta; Spermatophyta; Magnoliophyta; eudicotyledons; Gunneridae; Pentapetalae; rosids; malvids; Brassicales; Brassicaceae; Camelineae; Arabidopsis	KAN4_ARATH^KAN4_ARATH^Q:29-279,H:55-276^47.88%ID^E:9e-65^RecName: Full=Probable transcription factor KAN4;^Eukaryota; Viridiplantae; Streptophyta; Embryophyta; Tracheophyta; Spermatophyta; Magnoliophyta; eudicotyledons; Gunneridae; Pentapetalae; rosids; malvids; Brassicales; Brassicaceae; Camelineae; Arabidopsis	PF00249.28^Myb_DNA-binding^Myb-like DNA-binding domain^105-156^E:1.7e-07	ENOG410YIVS^Myb-like DNA-binding domain	GO:0005634^cellular_component^nucleus`GO:0003677^molecular_function^DNA binding`GO:0003700^molecular_function^transcription factor activity, sequence-specific DNA binding`GO:0006355^biological_process^regulation of transcription, DNA-templated`GO:0006351^biological_process^transcription, DNA-templated	.
TRINITY_DN130742_c0_g16	16.13	22.09	14.76	17.66	2.41	0.73	28.54	10.56	0	0	2.43	0.81	0.82	0.83	0	0.55	0	0	-4.64974	0	.	.	.	.	.	.	.	.
TRINITY_DN119750_c9_g27	34.4	107.2	32.82	58.14	0	164.9	0	54.9667	0	0	0	0	0	37.05	0	12.35	0	0	-4.64771	0	.	.	.	.	.	.	.	.
TRINITY_DN126359_c3_g1	50.54	50.76	54.15	51.8167	29.12	16.78	60.72	35.54	0	4.75	10.87	5.20667	1.27	3.13	6.35	3.58333	0	0	-4.64713	0	cinnamyl alcohol dehydrogenase-like protein	.	MTDH_FRAAN^MTDH_FRAAN^Q:2-352,H:220-336^70.94%ID^E:4e-54^RecName: Full=Probable mannitol dehydrogenase;^Eukaryota; Viridiplantae; Streptophyta; Embryophyta; Tracheophyta; Spermatophyta; Magnoliophyta; eudicotyledons; Gunneridae; Pentapetalae; rosids; fabids; Rosales; Rosaceae; Rosoideae; Potentilleae; Fragariinae; Fragaria	MTDH_FRAAN^MTDH_FRAAN^Q:1-117,H:220-336^70.94%ID^E:4e-54^RecName: Full=Probable mannitol dehydrogenase;^Eukaryota; Viridiplantae; Streptophyta; Embryophyta; Tracheophyta; Spermatophyta; Magnoliophyta; eudicotyledons; Gunneridae; Pentapetalae; rosids; fabids; Rosales; Rosaceae; Rosoideae; Potentilleae; Fragariinae; Fragaria	.	.	GO:0046029^molecular_function^mannitol dehydrogenase activity`GO:0008270^molecular_function^zinc ion binding	.
TRINITY_DN123255_c1_g1	17.74	19	17.9	18.2133	8.45	5.11	11.13	8.23	0.14	0.75	4.22	1.70333	0	5.65	1.3	2.31667	0	0	-4.64404	0	5.S ribosomal protein L11P	5.S ribosomal protein L11P	RK11_ARATH^RK11_ARATH^Q:1-108,H:186-221^86.11%ID^E:3e-12^RecName: Full=50S ribosomal protein L11, chloroplastic;^Eukaryota; Viridiplantae; Streptophyta; Embryophyta; Tracheophyta; Spermatophyta; Magnoliophyta; eudicotyledons; Gunneridae; Pentapetalae; rosids; malvids; Brassicales; Brassicaceae; Camelineae; Arabidopsis	.	.	COG0080^This protein binds directly to 23S ribosomal RNA (By similarity)	GO:0009507^cellular_component^chloroplast`GO:0009941^cellular_component^chloroplast envelope`GO:0009570^cellular_component^chloroplast stroma`GO:0022626^cellular_component^cytosolic ribosome`GO:0016020^cellular_component^membrane`GO:0005762^cellular_component^mitochondrial large ribosomal subunit`GO:0019843^molecular_function^rRNA binding`GO:0003735^molecular_function^structural constituent of ri…	GO:0003735^molecular_function^structural constituent of ribosome`GO:0006412^biological_process^translation`GO:0005840^cellular_component^ribosome
TRINITY_DN128741_c0_g21	13.35	34.55	42.7	30.2	94.51	38.75	14.32	49.1933	0	3.62	0.92	1.51333	5.66	7.81	1.77	5.08	0	0	-4.64074	0	transmembrane protein, putative	transmembrane protein, putative	.	.	.	.	.	.
TRINITY_DN119895_c0_g1	7.85	3.47	0	3.77333	0	0.16	0	0.0533333	0	0	0	0	0	0	9.41	3.13667	0	0	-4.64021	0	F-box protein interaction domain protein	F-box protein interaction domain protein	.	.	.	.	.	.
TRINITY_DN123884_c2_g7	12.58	39.55	0	17.3767	0.59	5.84	0	2.14333	0	0	0	0	1.46	2.41	0	1.29	0	0	-4.63879	0	alpha/beta fold hydrolase	.	.	.	PF12887.4^SICA_alpha^SICA extracellular alpha domain^33-85^E:0.042	.	.	.
TRINITY_DN123574_c2_g6	15.96	17.2	9.77	14.31	12.94	8.86	11.1	10.9667	1.8	0	1.86	1.22	1.67	4.29	6.32	4.09333	0	0	-4.63685	0	glutathione S-transferase, amine-terminal domain protein	.	.	.	.	.	GO:0004364^molecular_function^glutathione transferase activity`GO:0009734^biological_process^auxin-activated signaling pathway	.
TRINITY_DN115933_c0_g1	1.31	0.92	2.04	1.42333	0.84	0.77	1.08	0.896667	0	0	0.16	0.0533333	0.14	0.27	0.21	0.206667	0	0	-4.63584	0	3-ketoacyl-CoA synthase-like protein	.	KCS11_ARATH^KCS11_ARATH^Q:113-1348,H:8-419^83.98%ID^E:0^RecName: Full=3-ketoacyl-CoA synthase 11 {ECO:0000303|PubMed:18465198};^Eukaryota; Viridiplantae; Streptophyta; Embryophyta; Tracheophyta; Spermatophyta; Magnoliophyta; eudicotyledons; Gunneridae; Pentapetalae; rosids; malvids; Brassicales; Brassicaceae; Camelineae; Arabidopsis	KCS11_ARATH^KCS11_ARATH^Q:38-449,H:8-419^83.98%ID^E:0^RecName: Full=3-ketoacyl-CoA synthase 11 {ECO:0000303|PubMed:18465198};^Eukaryota; Viridiplantae; Streptophyta; Embryophyta; Tracheophyta; Spermatophyta; Magnoliophyta; eudicotyledons; Gunneridae; Pentapetalae; rosids; malvids; Brassicales; Brassicaceae; Camelineae; Arabidopsis	PF08392.9^FAE1_CUT1_RppA^FAE1/Type III polyketide synthase-like protein^122-411^E:1e-139`PF00195.16^Chal_sti_synt_N^Chalcone and stilbene synthases, N-terminal domain^246-324^E:0.00016	ENOG410Y5VH^3-ketoacyl-coa synthase	GO:0016021^cellular_component^integral component of membrane`GO:0009922^molecular_function^fatty acid elongase activity`GO:0006633^biological_process^fatty acid biosynthetic process`GO:0009409^biological_process^response to cold`GO:0009416^biological_process^response to light stimulus	.
TRINITY_DN129699_c3_g9	81.04	160.17	0	80.4033	155.77	0	293.69	149.82	0	0	0	0	24.42	12.56	0	12.3267	0	0	-4.63449	0	fructose-1,6-bisphosphatase	.	F16P1_PEA^F16P1_PEA^Q:1-237,H:42-119^82.28%ID^E:1e-36^RecName: Full=Fructose-1,6-bisphosphatase, chloroplastic;^Eukaryota; Viridiplantae; Streptophyta; Embryophyta; Tracheophyta; Spermatophyta; Magnoliophyta; eudicotyledons; Gunneridae; Pentapetalae; rosids; fabids; Fabales; Fabaceae; Papilionoideae; Fabeae; Pisum	.	.	.	GO:0009570^cellular_component^chloroplast stroma`GO:0042132^molecular_function^fructose 1,6-bisphosphate 1-phosphatase activity`GO:0046872^molecular_function^metal ion binding`GO:0019253^biological_process^reductive pentose-phosphate cycle	.
TRINITY_DN124229_c10_g39	20.54	71.06	0	30.5333	0	11.9	0	3.96667	0	0	0	0	20.39	0.15	4.69	8.41	0	0	-4.63227	0	early light-induced-like protein	.	ELI_PEA^ELI_PEA^Q:225-305,H:20-46^81.48%ID^E:4e-07^RecName: Full=Early light-induced protein, chloroplastic;^Eukaryota; Viridiplantae; Streptophyta; Embryophyta; Tracheophyta; Spermatophyta; Magnoliophyta; eudicotyledons; Gunneridae; Pentapetalae; rosids; fabids; Fabales; Fabaceae; Papilionoideae; Fabeae; Pisum	.	.	.	.	.
TRINITY_DN111775_c0_g4	16.01	4.86	10.21	10.36	0	0	4.75	1.58333	0.93	0	0.31	0.413333	0.3	0.28	0	0.193333	0	0	-4.63077	0	rossmann-fold NAD(P)-binding domain protein	.	.	.	.	.	.	.
TRINITY_DN116226_c0_g2	1.98	3.51	1.78	2.42333	0	0.46	0.21	0.223333	0	0	0	0	0.77	0.24	0.24	0.416667	0	0	-4.62855	0	heavy-metal-associated domain protein	heavy-metal-associated domain protein	HIP26_ARATH^HIP26_ARATH^Q:324-130,H:28-91^43.08%ID^E:3e-07^RecName: Full=Heavy metal-associated isoprenylated plant protein 26;^Eukaryota; Viridiplantae; Streptophyta; Embryophyta; Tracheophyta; Spermatophyta; Magnoliophyta; eudicotyledons; Gunneridae; Pentapetalae; rosids; malvids; Brassicales; Brassicaceae; Camelineae; Arabidopsis	HIP26_ARATH^HIP26_ARATH^Q:47-113,H:30-95^43.28%ID^E:5e-08^RecName: Full=Heavy metal-associated isoprenylated plant protein 26;^Eukaryota; Viridiplantae; Streptophyta; Embryophyta; Tracheophyta; Spermatophyta; Magnoliophyta; eudicotyledons; Gunneridae; Pentapetalae; rosids; malvids; Brassicales; Brassicaceae; Camelineae; Arabidopsis	PF00403.23^HMA^Heavy-metal-associated domain^47-101^E:4.3e-12	COG2608^heavy metal transport detoxification protein	GO:0000785^cellular_component^chromatin`GO:0005829^cellular_component^cytosol`GO:0046872^molecular_function^metal ion binding`GO:0006825^biological_process^copper ion transport	GO:0046872^molecular_function^metal ion binding`GO:0030001^biological_process^metal ion transport
TRINITY_DN160206_c0_g1	20.76	33.37	20.72	24.95	0	0	48.87	16.29	0	0	0	0	0	0	30.73	10.2433	0	0	-4.62855	0	.	.	.	.	.	.	.	.
TRINITY_DN113467_c0_g2	7.27	6	17.51	10.26	10.32	5.72	8.69	8.24333	0.39	0.25	0.27	0.303333	0.51	1.63	1.91	1.35	0	0	-4.62611	0	gibberellin 2.-oxidase	gibberellin 2.-oxidase	GAOX1_ARATH^GAOX1_ARATH^Q:476-3,H:1-154^56.33%ID^E:6e-54^RecName: Full=Gibberellin 20 oxidase 1;^Eukaryota; Viridiplantae; Streptophyta; Embryophyta; Tracheophyta; Spermatophyta; Magnoliophyta; eudicotyledons; Gunneridae; Pentapetalae; rosids; malvids; Brassicales; Brassicaceae; Camelineae; Arabidopsis	GAOX1_ARATH^GAOX1_ARATH^Q:1-158,H:1-154^56.33%ID^E:2e-54^RecName: Full=Gibberellin 20 oxidase 1;^Eukaryota; Viridiplantae; Streptophyta; Embryophyta; Tracheophyta; Spermatophyta; Magnoliophyta; eudicotyledons; Gunneridae; Pentapetalae; rosids; malvids; Brassicales; Brassicaceae; Camelineae; Arabidopsis	PF14226.3^DIOX_N^non-haem dioxygenase in morphine synthesis N-terminal^64-158^E:4.7e-22	COG3491^2OGFe(II) oxygenase	GO:0005737^cellular_component^cytoplasm`GO:0045544^molecular_function^gibberellin 20-oxidase activity`GO:0005506^molecular_function^iron ion binding`GO:0009908^biological_process^flower development`GO:0009740^biological_process^gibberellic acid mediated signaling pathway`GO:0009686^biological_process^gibberellin biosynthetic process`GO:0048366^biological_process^leaf development`GO:0009739^biolog…	GO:0016491^molecular_function^oxidoreductase activity`GO:0055114^biological_process^oxidation-reduction process
TRINITY_DN88276_c0_g1	20.51	52.12	34.22	35.6167	5.76	14.98	0	6.91333	0.4	1.1	4.38	1.96	2.09	11.62	11.32	8.34333	0	0	-4.62578	0	.	.	.	.	.	.	.	.
TRINITY_DN125560_c1_g1	15.61	8.18	16.51	13.4333	1.01	4.36	8.46	4.61	0	0	1.01	0.336667	0.34	2.01	0	0.783333	0	0	-4.62559	0	GDSL-like lipase/acylhydrolase	GDSL-like lipase/acylhydrolase	GDL48_ARATH^GDL48_ARATH^Q:25-342,H:235-340^52.83%ID^E:3e-38^RecName: Full=GDSL esterase/lipase At2g42990;^Eukaryota; Viridiplantae; Streptophyta; Embryophyta; Tracheophyta; Spermatophyta; Magnoliophyta; eudicotyledons; Gunneridae; Pentapetalae; rosids; malvids; Brassicales; Brassicaceae; Camelineae; Arabidopsis	GDL48_ARATH^GDL48_ARATH^Q:9-114,H:235-340^52.83%ID^E:3e-38^RecName: Full=GDSL esterase/lipase At2g42990;^Eukaryota; Viridiplantae; Streptophyta; Embryophyta; Tracheophyta; Spermatophyta; Magnoliophyta; eudicotyledons; Gunneridae; Pentapetalae; rosids; malvids; Brassicales; Brassicaceae; Camelineae; Arabidopsis	.	COG3240^GDSL esterase lipase	GO:0048046^cellular_component^apoplast`GO:0005618^cellular_component^cell wall`GO:0009507^cellular_component^chloroplast`GO:0009534^cellular_component^chloroplast thylakoid`GO:0016788^molecular_function^hydrolase activity, acting on ester bonds`GO:0016042^biological_process^lipid catabolic process	GO:0016788^molecular_function^hydrolase activity, acting on ester bonds
TRINITY_DN111566_c0_g2	2.72	2.56	3.1	2.79333	1.02	1.01	3.24	1.75667	0	0	0.35	0.116667	0.08	0.07	0.15	0.1	0	0	-4.62473	0	hypothetical protein	.	.	.	.	.	.	.
TRINITY_DN126764_c0_g4	1.7	10.94	17.02	9.88667	0	2.46	2.88	1.78	0.29	0.84	0	0.376667	0.19	2.81	0	1	0	0	-4.62333	0	beta-amylase	.	AMYB_MEDSA^AMYB_MEDSA^Q:3-206,H:427-494^61.76%ID^E:7e-20^RecName: Full=Beta-amylase;^Eukaryota; Viridiplantae; Streptophyta; Embryophyta; Tracheophyta; Spermatophyta; Magnoliophyta; eudicotyledons; Gunneridae; Pentapetalae; rosids; fabids; Fabales; Fabaceae; Papilionoideae; Trifolieae; Medicago	.	.	.	GO:0009507^cellular_component^chloroplast`GO:0016161^molecular_function^beta-amylase activity`GO:0000272^biological_process^polysaccharide catabolic process	.
TRINITY_DN130779_c5_g38	4.14	3.26	14.13	7.17667	1.46	8.91	5.1	5.15667	0	0	0.39	0.13	0.66	0	0	0.22	0	0	-4.62307	0	.	.	.	.	.	.	.	.
TRINITY_DN129315_c1_g1	11.39	12.97	9.56	11.3067	10.12	4.64	15.95	10.2367	0	0	12.73	4.24333	1.27	3.98	0	1.75	0	0	-4.62282	0	hypothetical protein	.	.	.	.	.	.	.
TRINITY_DN123053_c0_g1	1.51	1.68	0.88	1.35667	0.93	0.56	0.5	0.663333	0	0	0.39	0.13	0.1	0.13	0.14	0.123333	0	0	-4.61787	0	dienelactone hydrolase family protein	dienelactone hydrolase family protein	.	.	.	.	.	GO:0016787^molecular_function^hydrolase activity
TRINITY_DN111700_c0_g12	47.63	44.18	37.43	43.08	0	0	0.37	0.123333	1.84	0	23.16	8.33333	0	0.35	0.62	0.323333	-7.53532	0	-4.61776	0	Lipid transfer protein	.	.	.	.	.	GO:0008289^molecular_function^lipid binding`GO:0006869^biological_process^lipid transport	.
TRINITY_DN126053_c1_g29	0.98	3.12	1.65	1.91667	3.82	0	0	1.27333	0	0	0	0	0	0	0	0	0	0	-4.61358	0	.	.	.	.	.	.	.	.
TRINITY_DN116969_c0_g4	23.9	16.46	27.96	22.7733	22.7	6.29	5.11	11.3667	8.52	0.58	0	3.03333	1.17	9.96	4.12	5.08333	0	0	-4.61244	0	peroxisomal membrane 22 kDa (Mpv17/PMP22) family protein	.	.	.	.	.	.	.
TRINITY_DN50964_c1_g14	24.74	47.13	8.71	26.86	0.94	0	84.52	28.4867	1.96	1.04	0	1	35.86	101.85	126.07	87.9267	0	6.15131	-4.61242	0	.	.	.	.	.	.	.	.
[truncated: 22,456 more rows]

## Sheet: Table S4
Table S4 The DEGs involved in ROS homeostasis in two cultivars
Stress-related genes between XJ and ZM
Pathway	Annotation	Gene id	FPKM
			CXJ	CZM	TXJ	TZM
ROS	Peroxidase POD67	TRINITY_DN124564_c4_g59	100.88	0	72.555	3.24
	Peroxidase POD63	TRINITY_DN121202_c3_g11	16.6567	0	5.595	2.46
	Peroxidase POD15	TRINITY_DN127579_c6_g1	61.34	0	0	14.05
[truncated: 227 more rows]

## Sheet: Table S5
Table S5 The DEGs involved in Ca2+ signaling in two cultivars
[truncated: 122 more rows]

[truncated: 4 more sheets: Table S6, Table S7, Table S8, Table S9]
